# Supplementary material for: Differential mitochondrial protein interaction profile between human translocator protein and its A147T polymorphism variant
Source: PLoS One. 2022 May 6;17(5):e0254296. doi: 10.1371/journal.pone.0254296 (PMC9075623; doi:10.1371/journal.pone.0254296)
Supplement: S1 Table — 647 unique proteins were identified, based on 1 or more unique peptide(s) with total spectrum count >2 and with a protein False Discovery Rate ≤1%. (XLSX) [file pone.0254296.s002.xlsx]

## Sheet: Table S1
Table S1 | LC-MS/MS results from immunoprecipitations of non-mutant and A147T mutant human TSPO
Peptide tolerance:	±5ppm
MS/MS tolerance:	±0.05 Da
Variable modifications:	Carbamidomethyl (C), oxidation (M)
Protein identification based on 1 or more unique peptide(s) with total spectrum count >2
647 peptides detected by MASCOT Distiller
Peptide FDR = 1.3% and protein FDR = 0.5%
TSPO vs A147T								Total Spectrum Count			Total Spectrum Count			Total Spectrum Count			Total Spectrum Count			Total Spectrum Count			Total Spectrum Count
								TSPOWT			TSPOA147T			Non-transfected			TSPOWT (non-specific)			TSPOA147T (non-specific)			Non-transfected (non-specific)
#	Identified Proteins (647)	Accession Number	Alternate ID	Molecular Weight	Protein Grouping Ambiguity	ANOVA Test (p-value): *(p < 0.00008)	TSPO V5_1	TSPO V5_2	TSPO V5_3	A147T V5_1	A147T V5_2	A147T V5_3	WT V5_1	WT V5_2	WT V5_3	TSPO IgG_1	TSPO IgG_2	TSPO IgG_3	A147T IgG_1	A147T IgG_2	A147T IgG_3	WT IgG_1	WT IgG_2
1	myosin-9 [Homo sapiens] >gi|6166599|sp|P35579|MYH9_HUMAN RecName: Full=Myosin-9; AltName: Full=Cellular myosin heavy chain, type A; AltName: Full=Myosin heavy chain 9; AltName: Full=Myosin heavy chain, non-muscle IIa; AltName: Full=Non-muscle myosin heavy chain A; Short=NMMHC-A; AltName: Full=Non-muscle myosin heavy chain IIa; Short=NMMHC II-a; Short=NMMHC-IIA >gi|3169000|emb|CAB05105.1| myosin, …	NP_002464.1	MYH9	227 kDa	TRUE	0.82	285	152	230	76	111	260	5	124		23	14	109	16	82	37	16	31
2	actin, cytoplasmic 1 [Homo sapiens] >gi|6671509|ref|NP_031419.1| actin, cytoplasmic 1 [Mus musculus] >gi|13592133|ref|NP_112406.1| actin, cytoplasmic 1 [Rattus norvegicus] >gi|45382927|ref|NP_990849.1| actin, cytoplasmic 1 [Gallus gallus] >gi|57619329|ref|NP_001009784.1| actin, cytoplasmic 1 [Ovis aries] >gi|57977285|ref|NP_001009945.1| actin, cytoplasmic 1 [Pan troglodytes] >gi|74316002|ref|NP_0…	NP_001092.1 (+1)	ACTB	42 kDa	TRUE	0.52	54	26	65	25	29	61	5	23	0	14	9	27	13	17	12	21	9
3	collagen alpha-3(VI) chain isoform 1 precursor [Homo sapiens] >gi|311033499|sp|P12111|CO6A3_HUMAN RecName: Full=Collagen alpha-3(VI) chain; Flags: Precursor >gi|225000446|gb|AAI72233.1| collagen, type VI, alpha 3 [synthetic construct] >gi|302313173|gb|ADL14511.1| collagen, type VI, alpha 3 [Homo sapiens]	NP_004360.2 (+1)	COL6A3	344 kDa	TRUE	0.57	35	51	41		35	55		17	1			32			64		0
4	keratin, type II cytoskeletal 1 [Homo sapiens] >gi|238054406|sp|P04264|K2C1_HUMAN RecName: Full=Keratin, type II cytoskeletal 1; AltName: Full=67 kDa cytokeratin; AltName: Full=Cytokeratin-1; Short=CK-1; AltName: Full=Hair alpha protein; AltName: Full=Keratin-1; Short=K1; AltName: Full=Type-II keratin Kb1 >gi|119617048|gb|EAW96642.1| keratin 1 (epidermolytic hyperkeratosis) [Homo sapiens]	NP_006112.3	KRT1	66 kDa	TRUE	0.58	39	21	22	1	21	10	26	15	0	10	10	14	5	14	4	50	12
5	microtubule-associated protein 1B [Homo sapiens] >gi|317373388|sp|P46821|MAP1B_HUMAN RecName: Full=Microtubule-associated protein 1B; Short=MAP-1B; Contains: RecName: Full=MAP1B heavy chain; Contains: RecName: Full=MAP1 light chain LC1 >gi|208965236|dbj|BAG72632.1| microtubule-associated protein 1B [synthetic construct] >gi|225000144|gb|AAI72388.1| Microtubule-associated protein 1B [synthetic con…	NP_005900.2	MAP1B	271 kDa	TRUE	0.15	16	35	95		9	89						52			1
6	annexin A2 isoform 1 [Homo sapiens] >gi|426379289|ref|XP_004056333.1| PREDICTED: annexin A2-like isoform 3 [Gorilla gorilla gorilla] >gi|119597988|gb|EAW77582.1| annexin A2, isoform CRA_a [Homo sapiens] >gi|306921493|dbj|BAJ17826.1| annexin A2 [synthetic construct]	NP_001002858.1 (+2)	ANXA2	40 kDa		0.92	47	15	29	8	14	24	3	11		1	7	20	3	11	2	11	8
7	neuroblast differentiation-associated protein AHNAK isoform 1 [Homo sapiens] >gi|160332335|sp|Q09666|AHNK_HUMAN RecName: Full=Neuroblast differentiation-associated protein AHNAK; AltName: Full=Desmoyokin	NP_001611.1	AHNAK	629 kDa		0.036	54	12	55		2	55		2				20				2
8	filamin-A isoform 1 [Homo sapiens] >gi|119593152|gb|EAW72746.1| filamin A, alpha (actin binding protein 280), isoform CRA_c [Homo sapiens]	NP_001447.2	FLNA	280 kDa	TRUE	0.33	14	34	59		17	64		8				31		3	2
9	ATP synthase subunit alpha, mitochondrial isoform a precursor [Homo sapiens] >gi|50345984|ref|NP_001001937.1| ATP synthase subunit alpha, mitochondrial isoform a precursor [Homo sapiens] >gi|209364613|ref|NP_001129208.1| ATP synthase subunit alpha, mitochondrial precursor [Pan troglodytes] >gi|114517|sp|P25705|ATPA_HUMAN RecName: Full=ATP synthase subunit alpha, mitochondrial; Flags: Precursor >g…	NP_004037.1 (+1)	ATP5F1A	60 kDa		0.23	32	8	17	4	6	14	2	1		18	7	11	10	12	6	24	10
10	histone H4 [Homo sapiens] >gi|4504303|ref|NP_003530.1| histone H4 [Homo sapiens] >gi|4504305|ref|NP_003531.1| histone H4 [Homo sapiens] >gi|4504307|ref|NP_003532.1| histone H4 [Homo sapiens] >gi|4504309|ref|NP_003533.1| histone H4 [Homo sapiens] >gi|4504311|ref|NP_003534.1| histone H4 [Homo sapiens] >gi|4504313|ref|NP_003535.1| histone H4 [Homo sapiens] >gi|4504315|ref|NP_003536.1| histone H4 [Ho…		HIST1H4D				15	23	46	5	15	36	3			1	4	6			33
11	vimentin [Homo sapiens] >gi|397522328|ref|XP_003831224.1| PREDICTED: vimentin [Pan paniscus] >gi|426364082|ref|XP_004049151.1| PREDICTED: vimentin [Gorilla gorilla gorilla] >gi|55977767|sp|P08670|VIME_HUMAN RecName: Full=Vimentin >gi|37850|emb|CAA39600.1| unnamed protein product [Homo sapiens] >gi|13111801|gb|AAH00163.2| Vimentin [Homo sapiens] >gi|21040384|gb|AAH30573.1| Vimentin [Homo sapiens] …	NP_003371.2	VIM	54 kDa	TRUE	0.96	17	30	41		12	40	2	2				26		0	10	20
12	keratin, type I cytoskeletal 9 [Homo sapiens] >gi|239938886|sp|P35527|K1C9_HUMAN RecName: Full=Keratin, type I cytoskeletal 9; AltName: Full=Cytokeratin-9; Short=CK-9; AltName: Full=Keratin-9; Short=K9 >gi|189442390|gb|AAI67813.1| Keratin 9 [synthetic construct]	NP_000217.2	KRT9	62 kDa	TRUE	0.42	17	11	10	0	11	8	21	15		8	6	7		8	2	30
13	lamin isoform A [Homo sapiens] >gi|426332019|ref|XP_004026990.1| PREDICTED: prelamin-A/C [Gorilla gorilla gorilla] >gi|125962|sp|P02545|LMNA_HUMAN RecName: Full=Prelamin-A/C; Contains: RecName: Full=Lamin-A/C; AltName: Full=70 kDa lamin; AltName: Full=Renal carcinoma antigen NY-REN-32; Flags: Precursor >gi|54035059|gb|AAH14507.1| Lamin A/C [Homo sapiens] >gi|55957498|emb|CAI15522.1| lamin A/C [Ho…	NP_733821.1	LMNA	74 kDa	TRUE	0.42	1	27	45		11	37						39			5		6
14	mitochondrial inner membrane protein isoform 3 [Homo sapiens] >gi|332813689|ref|XP_001137190.2| PREDICTED: mitochondrial inner membrane protein isoform 9 [Pan troglodytes] >gi|261858866|dbj|BAI45955.1| inner membrane protein, mitochondrial [synthetic construct] >gi|410219878|gb|JAA07158.1| inner membrane protein, mitochondrial [Pan troglodytes] >gi|410249714|gb|JAA12824.1| inner membrane protein,…	NP_001093640.1	IMMT	83 kDa		0.24	33	11	20	1	7	10				1		9		3	1	27
15	histone H2B type 1-D [Homo sapiens] >gi|20336752|ref|NP_619790.1| histone H2B type 1-D [Homo sapiens] >gi|30061385|ref|NP_835507.1| histone H2B type 1-M [Mus musculus] >gi|114053057|ref|NP_001039711.1| histone H2B type 1-D [Bos taurus] >gi|343887370|ref|NP_001230585.1| histone H2B type 1-D [Sus scrofa] >gi|149731870|ref|XP_001497470.1| PREDICTED: histone H2B type 1-M-like isoform 1 [Equus caballu…	NP_066407.1 (+1)		14 kDa	TRUE	0.62	11	15	24	3	9	21	0	1	1			19			18	2	2
16	keratin 10 [Homo sapiens]	gi|40354192	HIST1H2BD	?	TRUE	0.7	43		14			15	17			5		14	2		5	32
17	unconventional myosin-Ic isoform b [Homo sapiens]	NP_001074419.1	MYO1C	120 kDa		0.51	33	10	16	1	12	26		14				13		1
18	60 kDa heat shock protein, mitochondrial [Homo sapiens] >gi|41399285|ref|NP_955472.1| 60 kDa heat shock protein, mitochondrial [Homo sapiens] >gi|129379|sp|P10809|CH60_HUMAN RecName: Full=60 kDa heat shock protein, mitochondrial; AltName: Full=60 kDa chaperonin; AltName: Full=Chaperonin 60; Short=CPN60; AltName: Full=Heat shock protein 60; Short=HSP-60; Short=Hsp60; AltName: Full=HuCHA60; AltName…	NP_002147.2 (+1)	HSPD1	61 kDa		0.12	25	10	17	0	7	14		1		5	3	13	4	9	6	14
19	stress-70 protein, mitochondrial precursor [Homo sapiens] >gi|21264428|sp|P38646|GRP75_HUMAN RecName: Full=Stress-70 protein, mitochondrial; AltName: Full=75 kDa glucose-regulated protein; Short=GRP-75; AltName: Full=Heat shock 70 kDa protein 9; AltName: Full=Mortalin; Short=MOT; AltName: Full=Peptide-binding protein 74; Short=PBP74; Flags: Precursor >gi|95045146|gb|ABF50973.1| heat shock 70kDa p…	NP_004125.3	HSPA9	74 kDa	TRUE	0.087	28	10	18		5	21				1	2	12	1	5	6	14	7
20	microtubule-associated protein 1A [Homo sapiens] >gi|313104325|sp|P78559|MAP1A_HUMAN RecName: Full=Microtubule-associated protein 1A; Short=MAP-1A; AltName: Full=Proliferation-related protein p80; Contains: RecName: Full=MAP1A heavy chain; Contains: RecName: Full=MAP1 light chain LC2 >gi|119613014|gb|EAW92608.1| microtubule-associated protein 1A, isoform CRA_c [Homo sapiens] >gi|260158890|gb|ACX3…	NP_002364.5	TUBA1B	305 kDa	TRUE	0.54		6	47		1	40						27			0		2
21	myosin, light chain 6, alkali, smooth muscle and non-muscle isoform 2 [Homo sapiens]	gi|88999583	MAP1A	?	TRUE	0.72	17	10	17	14	7	21	1	11		3	1	7	1	7	2	4
22	histone H2A type 1 [Homo sapiens] >gi|4504241|ref|NP_003501.1| histone H2A type 1 [Homo sapiens] >gi|4504243|ref|NP_003502.1| histone H2A type 1 [Homo sapiens] >gi|4504249|ref|NP_003505.1| histone H2A type 1 [Homo sapiens] >gi|10800132|ref|NP_066408.1| histone H2A type 1 [Homo sapiens] >gi|198282091|ref|NP_001092190.1| histone cluster 1, H2ag [Bos taurus] >gi|302563557|ref|NP_001180960.1| histone…	NP_003500.1 (+6)	HIST1H2AI	14 kDa	TRUE	0.54	12	7	10	1	4	11	0	0	1			8		0	6	2	2
23	ribosome-binding protein 1 [Homo sapiens] >gi|110611220|ref|NP_004578.2| ribosome-binding protein 1 [Homo sapiens] >gi|119630678|gb|EAX10273.1| ribosome binding protein 1 homolog 180kDa (dog) [Homo sapiens]	NP_001036041.1 (+1)	TUBB	109 kDa		0.51		10	47			43						31
24	tubulin, alpha, ubiquitous [Homo sapiens]	gi|57013276	RRBP1	?	TRUE	0.5	19	10	17	6	6	22		2		1	2	8	2	3	3	13
25	myosin regulatory light chain 12A [Homo sapiens] >gi|114672402|ref|XP_001144697.1| PREDICTED: myosin regulatory light chain 12A isoform 3 [Pan troglodytes] >gi|332849608|ref|XP_003315879.1| PREDICTED: myosin regulatory light chain 12A [Pan troglodytes] >gi|332849611|ref|XP_003315880.1| PREDICTED: myosin regulatory light chain 12A [Pan troglodytes] >gi|127169|sp|P19105|ML12A_HUMAN RecName: Full=My…	NP_006462.1 (+1)	MYL12A	20 kDa	TRUE	0.57	18	10	19	13	8	21		7		5	1	7	3	7	5	1	1
26	collagen alpha-1(VI) chain precursor [Homo sapiens] >gi|125987811|sp|P12109|CO6A1_HUMAN RecName: Full=Collagen alpha-1(VI) chain; Flags: Precursor >gi|30851190|gb|AAH52575.1| Collagen, type VI, alpha 1 [Homo sapiens] >gi|119629727|gb|EAX09322.1| collagen, type VI, alpha 1, isoform CRA_b [Homo sapiens]	NP_001839.2	COL6A1	109 kDa		0.7	9	21	13		18	19		7				8			21		3
27	keratin, type II cytoskeletal 2 epidermal [Homo sapiens] >gi|239938650|sp|P35908|K22E_HUMAN RecName: Full=Keratin, type II cytoskeletal 2 epidermal; AltName: Full=Cytokeratin-2e; Short=CK-2e; AltName: Full=Epithelial keratin-2e; AltName: Full=Keratin-2 epidermis; AltName: Full=Keratin-2e; Short=K2e; AltName: Full=Type-II keratin Kb2 >gi|64654451|gb|AAH96294.1| Keratin 2 [Homo sapiens] >gi|6856333…	NP_000414.2	KRT2	65 kDa	TRUE	0.51	25	12	9		12	2	4	12			4	7	4	10	2	32
28	heat shock cognate 71 kDa protein isoform 1 [Homo sapiens] >gi|126352504|ref|NP_001075247.1| heat shock cognate 71 kDa protein [Equus caballus] >gi|197097502|ref|NP_001125783.1| heat shock cognate 71 kDa protein [Pongo abelii] >gi|387763616|ref|NP_001248586.1| heat shock cognate 71 kDa protein [Macaca mulatta] >gi|57085907|ref|XP_536543.1| PREDICTED: heat shock cognate 71 kDa protein isoform 1 [C…	NP_006588.1	HSPA8	71 kDa	TRUE	0.11	23	16	28	1	11	22		4				15			1	6	4
29	ADP/ATP translocase 2 [Homo sapiens] >gi|317373597|sp|P05141|ADT2_HUMAN RecName: Full=ADP/ATP translocase 2; AltName: Full=ADP,ATP carrier protein 2; AltName: Full=ADP,ATP carrier protein, fibroblast isoform; AltName: Full=Adenine nucleotide translocator 2; Short=ANT 2; AltName: Full=Solute carrier family 25 member 5 >gi|2772564|gb|AAB96347.1| ADP/ATP carrier protein (adenine nucleotide transloca…	NP_001143.2	SLC25A5	33 kDa	TRUE	0.48	15	8	15	2	7	11	2	2		4	2	11	0	6	2	11
30	ATP synthase subunit beta, mitochondrial precursor [Homo sapiens] >gi|114549|sp|P06576|ATPB_HUMAN RecName: Full=ATP synthase subunit beta, mitochondrial; Flags: Precursor >gi|179281|gb|AAA51809.1| ATP synthase beta subunit precursor [Homo sapiens] >gi|16741373|gb|AAH16512.1| ATP synthase, H+ transporting, mitochondrial F1 complex, beta polypeptide [Homo sapiens] >gi|119617358|gb|EAW96952.1| ATP s…	NP_001677.2	ATP5F1B	57 kDa		0.37	27	4	16	6	5	16							2
31	78 kDa glucose-regulated protein precursor [Homo sapiens] >gi|388453481|ref|NP_001253525.1| 78 kDa glucose-regulated protein precursor [Macaca mulatta] >gi|114626688|ref|XP_520257.2| PREDICTED: 78 kDa glucose-regulated protein isoform 3 [Pan troglodytes] >gi|397473172|ref|XP_003808092.1| PREDICTED: 78 kDa glucose-regulated protein [Pan paniscus] >gi|426363030|ref|XP_004048650.1| PREDICTED: 78 kDa…	NP_005338.1	RPL10A	72 kDa	TRUE	0.54	25	9	12		3	12	2	3		2	1	13		2	2	17	3
32	tubulin, beta [Homo sapiens]	gi|29788785		?	TRUE	0.42	22	7	19	1	4	20		2			1	10		3	3	13	1
33	ATPase family, AAA domain containing 3A [Homo sapiens]	gi|42476028	ATAD3A	?	TRUE	0.46	20		20	1		22										2	2
34	tropomyosin alpha-4 chain isoform 2 [Homo sapiens] >gi|47523730|ref|NP_999500.1| tropomyosin alpha-4 chain [Sus scrofa] >gi|332853609|ref|XP_003316217.1| PREDICTED: tropomyosin alpha-4 chain-like isoform 1 [Pan troglodytes] >gi|345787665|ref|XP_003432953.1| PREDICTED: tropomyosin alpha-4 chain-like [Canis lupus familiaris] >gi|397484916|ref|XP_003813611.1| PREDICTED: tropomyosin alpha-4 chain iso…	NP_003281.1	TPM4	29 kDa	TRUE	0.59	19	8	11	0	5	15		10				8		1
35	X-ray repair cross-complementing protein 6 [Homo sapiens] >gi|125729|sp|P12956|XRCC6_HUMAN RecName: Full=X-ray repair cross-complementing protein 6; AltName: Full=5'-deoxyribose-5-phosphate lyase Ku70; Short=5'-dRP lyase Ku70; AltName: Full=70 kDa subunit of Ku antigen; AltName: Full=ATP-dependent DNA helicase 2 subunit 1; AltName: Full=ATP-dependent DNA helicase II 70 kDa subunit; AltName: Full=…	NP_001460.1	XRCC6	70 kDa		0.028	9	12	16		6	30						10					0
36	unconventional myosin-Ib isoform 2 [Homo sapiens] >gi|332209623|ref|XP_003253914.1| PREDICTED: myosin-Ib isoform 1 [Nomascus leucogenys] >gi|332814997|ref|XP_515995.3| PREDICTED: unconventional myosin-Ib isoform 2 [Pan troglodytes] >gi|397509868|ref|XP_003825333.1| PREDICTED: unconventional myosin-Ib isoform 1 [Pan paniscus] >gi|119631247|gb|EAX10842.1| myosin IB, isoform CRA_d [Homo sapiens] >gi…	NP_036355.2	MYO1B	125 kDa		0.43	24	6	12		7	18		7				9
37	heterogeneous nuclear ribonucleoproteins A2/B1 isoform B1 [Homo sapiens] >gi|388452958|ref|NP_001252700.1| heterogeneous nuclear ribonucleoproteins A2/B1 [Macaca mulatta] >gi|73976084|ref|XP_532495.2| PREDICTED: heterogeneous nuclear ribonucleoproteins A2/B1 isoform 1 [Canis lupus familiaris] >gi|194209740|ref|XP_001498416.2| PREDICTED: heterogeneous nuclear ribonucleoproteins A2/B1 isoform 1 [Eq…	NP_112533.1	HNRNPA2B1	37 kDa	TRUE	0.52		17	21		10	16						13			6
38	alpha-actinin-4 [Homo sapiens] >gi|387763173|ref|NP_001248731.1| alpha-actinin-4 [Macaca mulatta] >gi|397482181|ref|XP_003812311.1| PREDICTED: alpha-actinin-4 [Pan paniscus] >gi|402905439|ref|XP_003915527.1| PREDICTED: alpha-actinin-4 [Papio anubis] >gi|410053822|ref|XP_003954421.1| PREDICTED: alpha-actinin-4 [Pan troglodytes] >gi|13123943|sp|O43707|ACTN4_HUMAN RecName: Full=Alpha-actinin-4; AltN…	NP_004915.2	ACTN4	105 kDa	TRUE	0.45	6	16	13		7	27		7				9
39	5'-nucleotidase isoform 1 preproprotein [Homo sapiens] >gi|112825|sp|P21589|5NTD_HUMAN RecName: Full=5'-nucleotidase; Short=5'-NT; AltName: Full=Ecto-5'-nucleotidase; AltName: CD_antigen=CD73; Flags: Precursor >gi|23897|emb|CAA39271.1| 5'-nucleotidase [Homo sapiens] >gi|55661714|emb|CAH72337.1| 5'-nucleotidase, ecto (CD73) [Homo sapiens] >gi|57162423|emb|CAI40168.1| 5'-nucleotidase, ecto (CD73) […	NP_002517.1	NT5E	63 kDa		0.24	25	11	11	1	7	12		5				7				4
40	kinectin isoform a [Homo sapiens] >gi|34098465|sp|Q86UP2|KTN1_HUMAN RecName: Full=Kinectin; AltName: Full=CG-1 antigen; AltName: Full=Kinesin receptor >gi|30172037|gb|AAP20418.1| kinectin variant 1 [Homo sapiens] >gi|119601087|gb|EAW80681.1| kinectin 1 (kinesin receptor), isoform CRA_a [Homo sapiens] >gi|119601088|gb|EAW80682.1| kinectin 1 (kinesin receptor), isoform CRA_b [Homo sapiens] >gi|1196…	NP_001072989.1	KTN1	156 kDa		0.51		4	38			31						11
41	X-ray repair cross-complementing protein 5 [Homo sapiens] >gi|125731|sp|P13010|XRCC5_HUMAN RecName: Full=X-ray repair cross-complementing protein 5; AltName: Full=86 kDa subunit of Ku antigen; AltName: Full=ATP-dependent DNA helicase 2 subunit 2; AltName: Full=ATP-dependent DNA helicase II 80 kDa subunit; AltName: Full=CTC box-binding factor 85 kDa subunit; Short=CTC85; Short=CTCBF; AltName: Full…	NP_066964.1	XRCC5	83 kDa		0.35	8	9	15	0	5	22						17			3
42	sodium/potassium-transporting ATPase subunit alpha-1 isoform a [Homo sapiens] >gi|114374|sp|P05023|AT1A1_HUMAN RecName: Full=Sodium/potassium-transporting ATPase subunit alpha-1; Short=Na(+)/K(+) ATPase alpha-1 subunit; AltName: Full=Sodium pump subunit alpha-1; Flags: Precursor >gi|28927|emb|CAA27840.1| unnamed protein product [Homo sapiens] >gi|219942|dbj|BAA00061.1| Na,K-ATPase alpha-subunit […	NP_000692.2	ATP1A1	113 kDa	TRUE	0.57	24	6	11	1	3	8						3		1	2	15
43	peptidyl-prolyl cis-trans isomerase B precursor [Homo sapiens] >gi|388490196|ref|NP_001253241.1| peptidyl-prolyl cis-trans isomerase B [Macaca mulatta] >gi|297696833|ref|XP_002825583.1| PREDICTED: peptidyl-prolyl cis-trans isomerase B isoform 1 [Pongo abelii] >gi|402874551|ref|XP_003901098.1| PREDICTED: peptidyl-prolyl cis-trans isomerase B [Papio anubis] >gi|426379360|ref|XP_004056366.1| PREDICT…	NP_000933.1	PPIB	24 kDa		0.87	3	13	10		10	11	2					15			8
44	heterogeneous nuclear ribonucleoprotein U isoform a [Homo sapiens] >gi|397473053|ref|XP_003808036.1| PREDICTED: heterogeneous nuclear ribonucleoprotein U isoform 2 [Pan paniscus] >gi|254763463|sp|Q00839|HNRPU_HUMAN RecName: Full=Heterogeneous nuclear ribonucleoprotein U; Short=hnRNP U; AltName: Full=Scaffold attachment factor A; Short=SAF-A; AltName: Full=p120; AltName: Full=pp120 >gi|410228108|g…	NP_114032.2	HNRNPU	91 kDa	TRUE	0.64	0	9	17		7	10						14			3	1
45	pyruvate kinase isozymes M1/M2 isoform a [Homo sapiens] >gi|114657952|ref|XP_001175100.1| PREDICTED: pyruvate kinase isozymes M1/M2 isoform 13 [Pan troglodytes] >gi|397495520|ref|XP_003818600.1| PREDICTED: pyruvate kinase isozymes M1/M2 isoform 2 [Pan paniscus] >gi|426379607|ref|XP_004056483.1| PREDICTED: pyruvate kinase isozymes M1/M2 isoform 1 [Gorilla gorilla gorilla] >gi|20178296|sp|P14618|KP…	NP_002645.3	PKM	58 kDa		0.076	15	6	13	1	4	14		1		1	1	11	2	5	1	3	0
46	transcription factor A, mitochondrial isoform 1 precursor [Homo sapiens] >gi|426364808|ref|XP_004049486.1| PREDICTED: transcription factor A, mitochondrial isoform 1 [Gorilla gorilla gorilla] >gi|417324|sp|Q00059|TFAM_HUMAN RecName: Full=Transcription factor A, mitochondrial; Short=mtTFA; AltName: Full=Mitochondrial transcription factor 1; Short=MtTF1; AltName: Full=Transcription factor 6; Short=…	NP_003192.1		29 kDa		0.034	7	4	19		7	19						5			0		1
47	histone cluster 2, H3c [Homo sapiens]	gi|31742503 (+2)	TFAM	?	TRUE	0.6	2	1	5	0	1	4	0	0	0			4		0	4	0
48	elongation factor Tu, mitochondrial precursor [Homo sapiens] >gi|114661852|ref|XP_510904.2| PREDICTED: elongation factor Tu, mitochondrial isoform 3 [Pan troglodytes] >gi|32425705|gb|AAH01633.2| Tu translation elongation factor, mitochondrial [Homo sapiens] >gi|33873427|gb|AAH10041.2| Tu translation elongation factor, mitochondrial [Homo sapiens] >gi|119572382|gb|EAW51997.1| Tu translation elonga…	NP_003312.3	TUFM	50 kDa		0.35	15	6	11		5	14						11		4	3	4
49	ras GTPase-activating-like protein IQGAP1 [Homo sapiens] >gi|1170586|sp|P46940|IQGA1_HUMAN RecName: Full=Ras GTPase-activating-like protein IQGAP1; AltName: Full=p195 >gi|536844|gb|AAA59187.1| ras GTPase-activating-like protein [Homo sapiens] >gi|119622507|gb|EAX02102.1| hCG1991735, isoform CRA_a [Homo sapiens] >gi|119622508|gb|EAX02103.1| hCG1991735, isoform CRA_a [Homo sapiens] >gi|156230796|gb…	NP_003861.1	IQGAP1	189 kDa		0.55	3	14	17		3	31		7				10
50	elongation factor 1-alpha 1 [Homo sapiens] >gi|57114194|ref|NP_001009165.1| elongation factor 1-alpha 1 [Pan troglodytes] >gi|57163863|ref|NP_001009326.1| elongation factor 1-alpha 1 [Felis catus] >gi|68299807|ref|NP_776960.1| elongation factor 1-alpha 1 [Bos taurus] >gi|126723647|ref|NP_001075808.1| elongation factor 1-alpha 1 [Oryctolagus cuniculus] >gi|147899784|ref|NP_001090887.1| elongation …	NP_001393.1	EEF1A1	50 kDa		0.8	10	7	11	1	2	14	1	4		1		8		1	1	6
51	polymerase I and transcript release factor [Homo sapiens] >gi|56749614|sp|Q6NZI2|PTRF_HUMAN RecName: Full=Polymerase I and transcript release factor; AltName: Full=Cavin-1 >gi|42490773|gb|AAH66123.1| Polymerase I and transcript release factor [Homo sapiens] >gi|119581232|gb|EAW60828.1| polymerase I and transcript release factor [Homo sapiens] >gi|189067304|dbj|BAG37014.1| unnamed protein product …	NP_036364.2	CAVIN1	43 kDa		0.77	2	7	34		3	17		1				16		1	1	1	0
52	heterogeneous nuclear ribonucleoproteins C1/C2 isoform b [Homo sapiens] >gi|117190254|ref|NP_001070911.1| heterogeneous nuclear ribonucleoproteins C1/C2 isoform b [Homo sapiens] >gi|350535402|ref|NP_001233371.1| heterogeneous nuclear ribonucleoprotein C (C1/C2) [Pan troglodytes] >gi|386781634|ref|NP_001248162.1| heterogeneous nuclear ribonucleoprotein C (C1/C2) [Macaca mulatta] >gi|426376276|ref|…	NP_004491.2 (+1)	HNRNPC	32 kDa	TRUE	0.5		17	18		9	13						11			5		1
53	nucleolar RNA helicase 2 isoform 1 [Homo sapiens] >gi|76803555|sp|Q9NR30|DDX21_HUMAN RecName: Full=Nucleolar RNA helicase 2; AltName: Full=DEAD box protein 21; AltName: Full=Gu-alpha; AltName: Full=Nucleolar RNA helicase Gu; AltName: Full=Nucleolar RNA helicase II; AltName: Full=RH II/Gu >gi|31455230|gb|AAH08071.2| DEAD (Asp-Glu-Ala-Asp) box polypeptide 21 [Homo sapiens] >gi|119574691|gb|EAW54306…	NP_004719.2	DDX21	87 kDa	TRUE	0.28		13	19		5	22						11			2
54	caveolin-1 isoform alpha [Homo sapiens] >gi|209447026|ref|NP_001129290.1| caveolin-1 [Pan troglodytes] >gi|397474471|ref|XP_003808702.1| PREDICTED: caveolin-1 [Pan paniscus] >gi|426357626|ref|XP_004046136.1| PREDICTED: caveolin-1 isoform 1 [Gorilla gorilla gorilla] >gi|13637934|sp|Q03135|CAV1_HUMAN RecName: Full=Caveolin-1 >gi|90111837|sp|Q2QLF2|CAV1_PANTR RecName: Full=Caveolin-1 >gi|97044664|sp…	NP_001744.2	CAV1	20 kDa		0.22	14	4	11	5	7	6						6			2	6
55	ubiquitin-40S ribosomal protein S27a precursor [Homo sapiens] >gi|27807503|ref|NP_777203.1| ubiquitin-40S ribosomal protein S27a [Bos taurus] >gi|62859181|ref|NP_001016172.1| ribosomal protein S27a [Xenopus (Silurana) tropicalis] >gi|148222699|ref|NP_001086065.1| ribosomal protein S27a [Xenopus laevis] >gi|208022622|ref|NP_001129064.1| ubiquitin-40S ribosomal protein S27a precursor [Homo sapiens]…	NP_002945.1 (+4)	RPS27A	18 kDa		0.59	12	7	6	2	3	7	1	1				3		1	1	4	1
56	collagen alpha-2(VI) chain isoform 2C2 precursor [Homo sapiens] >gi|125987812|sp|P12110|CO6A2_HUMAN RecName: Full=Collagen alpha-2(VI) chain; Flags: Precursor	NP_001840.3	COL6A2	109 kDa		0.71	7	6	2		8	10		5				7			13
57	FACT complex subunit SPT16 [Homo sapiens] >gi|114651875|ref|XP_528703.2| PREDICTED: FACT complex subunit SPT16 isoform 2 [Pan troglodytes] >gi|297694658|ref|XP_002824589.1| PREDICTED: FACT complex subunit SPT16 [Pongo abelii] >gi|397466067|ref|XP_003804794.1| PREDICTED: FACT complex subunit SPT16 [Pan paniscus] >gi|402875594|ref|XP_003901585.1| PREDICTED: FACT complex subunit SPT16 [Papio anubis]…	NP_009123.1	SUPT16H	120 kDa		0.12	9	7	10		9	19						11			1
58	aspartyl/asparaginyl beta-hydroxylase isoform a [Homo sapiens] >gi|145559444|sp|Q12797|ASPH_HUMAN RecName: Full=Aspartyl/asparaginyl beta-hydroxylase; AltName: Full=Aspartate beta-hydroxylase; Short=ASP beta-hydroxylase; AltName: Full=Peptide-aspartate beta-dioxygenase >gi|119607254|gb|EAW86848.1| aspartate beta-hydroxylase, isoform CRA_i [Homo sapiens] >gi|187252501|gb|AAI66658.1| Aspartate beta…	NP_004309.2	ASPH	86 kDa		0.6	8	9	14		5	23		1			1	11		1	2	5
59	poly [ADP-ribose] polymerase 1 [Homo sapiens] >gi|130781|sp|P09874|PARP1_HUMAN RecName: Full=Poly [ADP-ribose] polymerase 1; Short=PARP-1; AltName: Full=ADP-ribosyltransferase diphtheria toxin-like 1; Short=ARTD1; AltName: Full=NAD(+) ADP-ribosyltransferase 1; Short=ADPRT 1; AltName: Full=Poly[ADP-ribose] synthase 1 >gi|21693601|gb|AAM75364.1|AF524947_1 ADP-ribosyltransferase (NAD+; poly (ADP-rib…	NP_001609.2	PARP1	113 kDa		0.14	7	13	13		1	26						10			1
60	heterogeneous nuclear ribonucleoprotein M isoform a [Homo sapiens] >gi|397477325|ref|XP_003810023.1| PREDICTED: heterogeneous nuclear ribonucleoprotein M [Pan paniscus] >gi|410053112|ref|XP_001159326.2| PREDICTED: heterogeneous nuclear ribonucleoprotein M isoform 18 [Pan troglodytes] >gi|55977747|sp|P52272|HNRPM_HUMAN RecName: Full=Heterogeneous nuclear ribonucleoprotein M; Short=hnRNP M >gi|1311…	NP_005959.2	HNRNPM	78 kDa		0.37	0	10	15		2	19						12			1
61	nucleolin [Homo sapiens] >gi|90110781|sp|P19338|NUCL_HUMAN RecName: Full=Nucleolin; AltName: Full=Protein C23 >gi|62988860|gb|AAY24247.1| unknown [Homo sapiens] >gi|119591367|gb|EAW70961.1| nucleolin, isoform CRA_b [Homo sapiens] >gi|119591369|gb|EAW70963.1| nucleolin, isoform CRA_b [Homo sapiens] >gi|168277892|dbj|BAG10924.1| nucleolin [synthetic construct]	NP_005372.2	NCL	77 kDa		0.15	2	12	16		8	17						1			0		0
62	RNA-binding motif protein, X chromosome isoform 1 [Homo sapiens] >gi|206725512|ref|NP_001128678.1| RNA-binding motif protein, X chromosome [Pan troglodytes] >gi|74008547|ref|XP_866434.1| PREDICTED: heterogeneous nuclear ribonucleoprotein G isoform 6 [Canis lupus familiaris] >gi|149755726|ref|XP_001489601.1| PREDICTED: heterogeneous nuclear ribonucleoprotein G [Equus caballus] >gi|397482297|ref|XP…	NP_002130.2	RBMX	42 kDa		0.58		10	14		3	13						10			4
63	DNA topoisomerase 1 [Homo sapiens] >gi|114682024|ref|XP_514649.2| PREDICTED: DNA topoisomerase 1 [Pan troglodytes] >gi|397511150|ref|XP_003825942.1| PREDICTED: DNA topoisomerase 1 [Pan paniscus] >gi|426391693|ref|XP_004062202.1| PREDICTED: DNA topoisomerase 1 [Gorilla gorilla gorilla] >gi|12644118|sp|P11387|TOP1_HUMAN RecName: Full=DNA topoisomerase 1; AltName: Full=DNA topoisomerase I >gi|339804…	NP_003277.1	TOP1	91 kDa		0.5		6	17		2	16						15			1
64	voltage-dependent anion-selective channel protein 2 isoform 2 [Homo sapiens] >gi|296317339|ref|NP_001171752.1| voltage-dependent anion-selective channel protein 2 isoform 2 [Homo sapiens] >gi|114631347|ref|XP_001139957.1| PREDICTED: voltage-dependent anion-selective channel protein 2 isoform 1 [Pan troglodytes] >gi|332834472|ref|XP_003312692.1| PREDICTED: voltage-dependent anion-selective channel…	NP_003366.2	VDAC2	32 kDa		0.31	13	7	9	10	7	8					0	2		1		8
65	dolichyl-diphosphooligosaccharide--protein glycosyltransferase subunit 1 precursor [Homo sapiens] >gi|132559|sp|P04843|RPN1_HUMAN RecName: Full=Dolichyl-diphosphooligosaccharide--protein glycosyltransferase subunit 1; AltName: Full=Dolichyl-diphosphooligosaccharide--protein glycosyltransferase 67 kDa subunit; AltName: Full=Ribophorin I; Short=RPN-I; AltName: Full=Ribophorin-1; Flags: Precursor >g…	NP_002941.1	RPN1	69 kDa		0.45	15	5	13		5	12		1				1		1	0	1	0
66	DNA topoisomerase 2-alpha [Homo sapiens] >gi|13959709|sp|P11388|TOP2A_HUMAN RecName: Full=DNA topoisomerase 2-alpha; AltName: Full=DNA topoisomerase II, alpha isozyme >gi|3869316|gb|AAC77388.1| topoisomerase II alpha [Homo sapiens] >gi|119581067|gb|EAW60663.1| topoisomerase (DNA) II alpha 170kDa, isoform CRA_c [Homo sapiens] >gi|187954517|gb|AAI40792.1| TOP2A protein [Homo sapiens] >gi|306921645|…	NP_001058.2	TOP2A	174 kDa	TRUE	0.38		9	10		3	19						11			1
67	DNA-dependent protein kinase catalytic subunit isoform 1 [Homo sapiens] >gi|38258929|sp|P78527|PRKDC_HUMAN RecName: Full=DNA-dependent protein kinase catalytic subunit; Short=DNA-PK catalytic subunit; Short=DNA-PKcs; AltName: Full=DNPK1; AltName: Full=p460 >gi|13570017|gb|AAB39925.5| DNA-dependent protein kinase catalytic subunit [Homo sapiens] >gi|32140473|gb|AAP69525.1| protein kinase, DNA-acti…	NP_008835.5	PRKDC	469 kDa		0.2	0	16	12			14						6
68	gamma-interferon-inducible protein 16 isoform 2 [Homo sapiens] >gi|55959313|emb|CAI15084.1| interferon, gamma-inducible protein 16 [Homo sapiens] >gi|55959314|emb|CAI15085.1| interferon, gamma-inducible protein 16 [Homo sapiens]	NP_005522.2	IFI16	82 kDa		0.41		8	19		3	14						15			1
69	matrin-3 isoform a [Homo sapiens] >gi|62750354|ref|NP_954659.1| matrin-3 isoform a [Homo sapiens] >gi|303227924|ref|NP_001181883.1| matrin-3 isoform a [Homo sapiens] >gi|303227926|ref|NP_001181884.1| matrin-3 isoform a [Homo sapiens] >gi|12643409|sp|P43243|MATR3_HUMAN RecName: Full=Matrin-3 >gi|15929154|gb|AAH15031.1| Matrin 3 [Homo sapiens] >gi|119582518|gb|EAW62114.1| hCG1981097, isoform CRA_a …	NP_061322.2 (+1)	MATR3	95 kDa		0.62		18	6		5	9						1			2
70	histone H1.4 [Homo sapiens] >gi|55626046|ref|XP_527259.1| PREDICTED: histone H1.4-like [Pan troglodytes] >gi|397465406|ref|XP_003804488.1| PREDICTED: histone H1.4-like [Pan paniscus] >gi|121919|sp|P10412|H14_HUMAN RecName: Full=Histone H1.4; AltName: Full=Histone H1b; AltName: Full=Histone H1s-4 >gi|184074|gb|AAA63187.1| histone H1 [Homo sapiens] >gi|9863668|emb|CAC04132.1| histone cluster 1, H1e…	NP_005312.1	HIST1H1E	22 kDa	TRUE	0.56	2	11	12		10	8						6			6
71	ATP synthase subunit gamma, mitochondrial isoform L (liver) precursor [Homo sapiens] >gi|332833582|ref|XP_003312499.1| PREDICTED: ATP synthase subunit gamma, mitochondrial [Pan troglodytes] >gi|397515213|ref|XP_003827851.1| PREDICTED: ATP synthase subunit gamma, mitochondrial isoform 1 [Pan paniscus] >gi|426363949|ref|XP_004049090.1| PREDICTED: ATP synthase subunit gamma, mitochondrial isoform 1 …	NP_001001973.1 (+1)	ATP5F1C	33 kDa		0.81	9	4	7	0	7	10		3		1	1	5		5		6
72	ATP synthase subunit O, mitochondrial precursor [Homo sapiens] >gi|55655775|ref|XP_531443.1| PREDICTED: ATP synthase subunit O, mitochondrial [Pan troglodytes] >gi|426392894|ref|XP_004062772.1| PREDICTED: ATP synthase subunit O, mitochondrial [Gorilla gorilla gorilla] >gi|1352049|sp|P48047|ATPO_HUMAN RecName: Full=ATP synthase subunit O, mitochondrial; AltName: Full=Oligomycin sensitivity conferr…	NP_001688.1	ATP5PO	23 kDa		0.84	11	4	8	1	3	11	1	2				5		4	0	4	1
73	single-stranded DNA-binding protein, mitochondrial precursor [Homo sapiens] >gi|374671775|ref|NP_001243439.1| single-stranded DNA-binding protein, mitochondrial precursor [Homo sapiens] >gi|374671785|ref|NP_001243440.1| single-stranded DNA-binding protein, mitochondrial precursor [Homo sapiens] >gi|374671787|ref|NP_001243441.1| single-stranded DNA-binding protein, mitochondrial precursor [Homo sa…	NP_003134.1	PABPC1	17 kDa		0.12	9	5	14		6	14						8	1	1	1
74	ribosomal protein L10a [Homo sapiens]	gi|15431288	SSBP1	?		0.13	7	5	12		3	13						10			1
75	histone H1.5 [Homo sapiens] >gi|397519138|ref|XP_003829726.1| PREDICTED: histone H1.5-like [Pan paniscus] >gi|426352024|ref|XP_004043521.1| PREDICTED: histone H1.5-like [Gorilla gorilla gorilla] >gi|19856407|sp|P16401|H15_HUMAN RecName: Full=Histone H1.5; AltName: Full=Histone H1a; AltName: Full=Histone H1b; AltName: Full=Histone H1s-3 >gi|603551|emb|CAA58498.1| Histone H1.5 [Homo sapiens] >gi|30…	NP_005313.1	HIST1H1B	23 kDa	TRUE	0.63	2	15	9		12	8			0			9			7
76	40S ribosomal protein S4, X isoform X isoform [Homo sapiens] >gi|6677805|ref|NP_033120.1| 40S ribosomal protein S4, X isoform [Mus musculus] >gi|56090273|ref|NP_001007601.1| 40S ribosomal protein S4, X isoform [Rattus norvegicus] >gi|78369408|ref|NP_001030522.1| 40S ribosomal protein S4 [Bos taurus] >gi|255653020|ref|NP_001157422.1| 40S ribosomal protein S4 [Equus caballus] >gi|324021713|ref|NP_0…	NP_000998.1	RPS4X	30 kDa		0.12	4	5	8		1	13						4			1
77	60S ribosomal protein L7a [Homo sapiens] >gi|167466288|ref|NP_001107863.1| 60S ribosomal protein L7a [Rattus norvegicus] >gi|221139842|ref|NP_001137511.1| 60S ribosomal protein L7a [Macaca mulatta] >gi|350538679|ref|NP_001233532.1| 60S ribosomal protein L7a [Pan troglodytes] >gi|57092007|ref|XP_537800.1| PREDICTED: 60S ribosomal protein L7a [Canis lupus familiaris] >gi|332255457|ref|XP_003276848.…	NP_000963.1	RPS6	30 kDa		0.12	3	6	14		3	19						9			0
78	poly(A) binding protein, cytoplasmic 1 [Homo sapiens]	gi|46367787	RPL7A	?	TRUE	0.21		4	13		8	17		1				8
79	gelsolin isoform b [Homo sapiens] >gi|189083772|ref|NP_001121134.1| gelsolin isoform b [Homo sapiens] >gi|189083776|ref|NP_001121136.1| gelsolin isoform b [Homo sapiens] >gi|189083778|ref|NP_001121137.1| gelsolin isoform b [Homo sapiens] >gi|119607895|gb|EAW87489.1| gelsolin (amyloidosis, Finnish type), isoform CRA_a [Homo sapiens] >gi|193785099|dbj|BAG54252.1| unnamed protein product [Homo sapie…	NP_937895.1	GSN	81 kDa		0.7	14	3	4		3	10		5				5		1
80	heterogeneous nuclear ribonucleoprotein H [Homo sapiens] >gi|300794637|ref|NP_001180163.1| heterogeneous nuclear ribonucleoprotein H [Bos taurus] >gi|381342476|ref|NP_001244222.1| heterogeneous nuclear ribonucleoprotein H [Homo sapiens] >gi|73970381|ref|XP_857122.1| PREDICTED: heterogeneous nuclear ribonucleoprotein H isoform 19 [Canis lupus familiaris] >gi|109080078|ref|XP_001099955.1| PREDICTED…	NP_005511.1	HNRNPH1	49 kDa	TRUE	0.15	4	6	13		4	9						9			1
81	unconventional myosin-XVIIIa isoform a [Homo sapiens] >gi|33301318|sp|Q92614|MY18A_HUMAN RecName: Full=Unconventional myosin-XVIIIa; AltName: Full=Molecule associated with JAK3 N-terminus; Short=MAJN; AltName: Full=Myosin containing a PDZ domain >gi|119571568|gb|EAW51183.1| hCG27198, isoform CRA_h [Homo sapiens] >gi|168274483|dbj|BAG09661.1| myosin-XVIIIa [synthetic construct]	NP_510880.2 (+1)		233 kDa	TRUE	0.23	16	3	5		2	18		2				1
82	dihydrolipoamide branched chain transacylase precursor [Homo sapiens]	gi|110671329	MYO18A	?		0.29	15		8			14				1		5
83	phosphate carrier protein, mitochondrial isoform b precursor [Homo sapiens] >gi|47132595|ref|NP_998776.1| phosphate carrier protein, mitochondrial isoform b precursor [Homo sapiens] >gi|350535064|ref|NP_001233352.1| phosphate carrier protein, mitochondrial [Pan troglodytes] >gi|38262|emb|CAA42641.1| phosphate carrier protein [Homo sapiens] >gi|5931730|emb|CAB56612.1| phosphate carrier [Homo sapie…	NP_002626.1 (+2)	SLC25A3	40 kDa		0.33	10	3	6		1	3						3		2	1	2
84	actin, alpha skeletal muscle [Homo sapiens] >gi|9506371|ref|NP_062085.1| actin, alpha skeletal muscle [Rattus norvegicus] >gi|33563240|ref|NP_033736.1| actin, alpha skeletal muscle [Mus musculus] >gi|71894831|ref|NP_001026234.1| actin, alpha skeletal muscle [Gallus gallus] >gi|197102394|ref|NP_001125886.1| actin, alpha skeletal muscle [Pongo abelii] >gi|268607671|ref|NP_001161267.1| actin, alpha …	NP_001091.1	ACTA1	42 kDa	TRUE	0.97	35	17	48	10	20	29		21		10		19		14	6	15	1
85	staphylococcal nuclease domain-containing protein 1 [Homo sapiens] >gi|60415926|sp|Q7KZF4|SND1_HUMAN RecName: Full=Staphylococcal nuclease domain-containing protein 1; AltName: Full=100 kDa coactivator; AltName: Full=EBNA2 coactivator p100; AltName: Full=Tudor domain-containing protein 11; AltName: Full=p100 co-activator >gi|32879913|gb|AAP88787.1| EBNA-2 co-activator (100kD) [Homo sapiens] >gi|6…	NP_055205.2	SND1	102 kDa		0.4		4	20			9						11					6
86	guanine nucleotide-binding protein G(i) subunit alpha-2 isoform 1 [Homo sapiens] >gi|384475781|ref|NP_001245036.1| guanine nucleotide-binding protein G(i) subunit alpha-2 [Macaca mulatta] >gi|114586992|ref|XP_001167942.1| PREDICTED: guanine nucleotide-binding protein G(i) subunit alpha-2 isoform 1 [Pan troglodytes] >gi|402860039|ref|XP_003894443.1| PREDICTED: guanine nucleotide-binding protein G(…	NP_002061.1	GNAI2	40 kDa	TRUE	0.19	10	4	5		1	7		2				4				4
87	40S ribosomal protein S3a isoform 1 [Homo sapiens] >gi|77404254|ref|NP_001029210.1| 40S ribosomal protein S3a [Bos taurus] >gi|73977903|ref|XP_534275.2| PREDICTED: 40S ribosomal protein S3a isoform 1 [Canis lupus familiaris] >gi|114596381|ref|XP_001153182.1| PREDICTED: uncharacterized protein LOC461536 isoform 6 [Pan troglodytes] >gi|149698161|ref|XP_001501524.1| PREDICTED: 40S ribosomal protein …	NP_000997.1	RPS3A	30 kDa		0.21	2	5	8		3	9						6			1		1
88	nucleophosmin isoform 1 [Homo sapiens] >gi|354548846|ref|NP_001238905.1| nucleophosmin [Pan troglodytes] >gi|114762|sp|P06748|NPM_HUMAN RecName: Full=Nucleophosmin; Short=NPM; AltName: Full=Nucleolar phosphoprotein B23; AltName: Full=Nucleolar protein NO38; AltName: Full=Numatrin >gi|189272|gb|AAA36380.1| nucleophosmin [Homo sapiens] >gi|189312|gb|AAA36385.1| nucleolar protein B23 [Homo sapiens] …	NP_002511.1	NPM1	33 kDa		0.8	1	7	8		3	7		2				7			2
89	60S ribosomal protein L13 isoform 1 [Homo sapiens] >gi|15431297|ref|NP_000968.2| 60S ribosomal protein L13 isoform 1 [Homo sapiens] >gi|21903462|sp|P26373|RL13_HUMAN RecName: Full=60S ribosomal protein L13; AltName: Full=Breast basic conserved protein 1 >gi|13436332|gb|AAH04954.1| RPL13 protein [Homo sapiens] >gi|13938412|gb|AAH07345.1| Ribosomal protein L13 [Homo sapiens] >gi|14043151|gb|AAH0756…	NP_150254.1 (+1)	RPL13	24 kDa		0.085	5	6	12		5	11						7			1
90	elongation factor 1-gamma [Homo sapiens] >gi|332836704|ref|XP_508490.3| PREDICTED: elongation factor 1-gamma isoform 2 [Pan troglodytes] >gi|119165|sp|P26641|EF1G_HUMAN RecName: Full=Elongation factor 1-gamma; Short=EF-1-gamma; AltName: Full=eEF-1B gamma >gi|31102|emb|CAA45089.1| homologue to elongation factor 1-gamma from A.salina [Homo sapiens] >gi|31104|emb|CAA77630.1| elongation factor-1-gamm…	NP_001395.1	EEF1G	50 kDa		0.23	2	5	8		1	15						7
91	serum albumin preproprotein [Homo sapiens] >gi|113576|sp|P02768|ALBU_HUMAN RecName: Full=Serum albumin; Flags: Precursor >gi|7770117|gb|AAF69594.1|AF119917_2 PRO0903 [Homo sapiens] >gi|178344|gb|AAA98797.1| albumin [Homo sapiens] >gi|21706456|gb|AAH34023.1| Albumin [Homo sapiens] >gi|23243418|gb|AAH36003.1| Albumin [Homo sapiens] >gi|49176517|gb|AAT52213.1| cell growth inhibiting protein 42 [Homo…	NP_000468.1	ALB	69 kDa		0.5	8	1	1		1	1	5	1				3	1	4	0	6
92	coronin-1C isoform 1 [Homo sapiens] >gi|12643898|sp|Q9ULV4|COR1C_HUMAN RecName: Full=Coronin-1C; AltName: Full=Coronin-3; AltName: Full=hCRNN4 >gi|5701731|dbj|BAA83077.1| hCRNN4 [Homo sapiens] >gi|12803081|gb|AAH02342.1| Coronin, actin binding protein, 1C [Homo sapiens] >gi|119618232|gb|EAW97826.1| coronin, actin binding protein, 1C, isoform CRA_a [Homo sapiens] >gi|119618233|gb|EAW97827.1| coron…	NP_055140.1	CORO1C	53 kDa		0.67	6	6	9		5	9		3				7			2		0
93	60S ribosomal protein L4 [Homo sapiens] >gi|397515616|ref|XP_003828045.1| PREDICTED: 60S ribosomal protein L4 [Pan paniscus] >gi|22002063|sp|P36578|RL4_HUMAN RecName: Full=60S ribosomal protein L4; AltName: Full=60S ribosomal protein L1 >gi|432359|dbj|BAA04887.1| ribosomal protein [Homo sapiens] >gi|12655035|gb|AAH01365.1| Ribosomal protein L4 [Homo sapiens] >gi|13543304|gb|AAH05817.1| Ribosomal …	NP_000959.2	RPL4	48 kDa		0.15	4	4	11		2	14						6			1
94	60S ribosomal protein L6 [Homo sapiens] >gi|67189747|ref|NP_001019833.1| 60S ribosomal protein L6 [Homo sapiens] >gi|350538033|ref|NP_001233502.1| 60S ribosomal protein L6 [Pan troglodytes] >gi|397482836|ref|XP_003812622.1| PREDICTED: 60S ribosomal protein L6-like [Pan paniscus] >gi|397525062|ref|XP_003832497.1| PREDICTED: 60S ribosomal protein L6 [Pan paniscus] >gi|426374199|ref|XP_004053967.1| …	NP_000961.2 (+1)	RPL6	33 kDa		0.27		4	12		4	9						8
95	probable ATP-dependent RNA helicase DDX5 [Homo sapiens] >gi|300793700|ref|NP_001178324.1| probable ATP-dependent RNA helicase DDX5 [Bos taurus] >gi|384475891|ref|NP_001245091.1| probable ATP-dependent RNA helicase DDX5 [Macaca mulatta] >gi|73965213|ref|XP_850467.1| PREDICTED: probable ATP-dependent RNA helicase DDX5 isoform 2 [Canis lupus familiaris] >gi|301778273|ref|XP_002924553.1| PREDICTED: p…	NP_004387.1	DDX5	69 kDa	TRUE	0.23	1	10	7		3	12						9			0
96	nucleolar transcription factor 1 isoform a [Homo sapiens] >gi|397468496|ref|XP_003805916.1| PREDICTED: nucleolar transcription factor 1 isoform 2 [Pan paniscus] >gi|426347951|ref|XP_004041605.1| PREDICTED: nucleolar transcription factor 1 isoform 3 [Gorilla gorilla gorilla] >gi|426347953|ref|XP_004041606.1| PREDICTED: nucleolar transcription factor 1 isoform 4 [Gorilla gorilla gorilla] >gi|136652…	NP_055048.1	UBTF	89 kDa		0.1	1	10	6		4	11						3			0
97	nucleolar and coiled-body phosphoprotein 1 [Homo sapiens] >gi|145559503|sp|Q14978|NOLC1_HUMAN RecName: Full=Nucleolar and coiled-body phosphoprotein 1; AltName: Full=140 kDa nucleolar phosphoprotein; Short=Nopp140; AltName: Full=Hepatitis C virus NS5A-transactivated protein 13; Short=HCV NS5A-transactivated protein 13; AltName: Full=Nucleolar 130 kDa protein; AltName: Full=Nucleolar phosphoprotei…	NP_004732.2	NOLC1	74 kDa		0.6		7	13		4	9						8			4
98	heterogeneous nuclear ribonucleoprotein R isoform 2 [Homo sapiens] >gi|73950240|ref|XP_852945.1| PREDICTED: heterogeneous nuclear ribonucleoprotein R isoform 2 [Canis lupus familiaris] >gi|301754932|ref|XP_002913314.1| PREDICTED: heterogeneous nuclear ribonucleoprotein R-like [Ailuropoda melanoleuca] >gi|332244972|ref|XP_003271637.1| PREDICTED: heterogeneous nuclear ribonucleoprotein R isoform 2 …	NP_005817.1	HNRNPR	71 kDa	TRUE	0.41		10	11		3	8						12			1
99	ATP-dependent DNA helicase Q1 [Homo sapiens] >gi|14591904|ref|NP_002898.2| ATP-dependent DNA helicase Q1 [Homo sapiens] >gi|218512113|sp|P46063|RECQ1_HUMAN RecName: Full=ATP-dependent DNA helicase Q1; AltName: Full=DNA helicase, RecQ-like type 1; Short=RecQ1; AltName: Full=DNA-dependent ATPase Q1; AltName: Full=RecQ protein-like 1 >gi|119616840|gb|EAW96434.1| RecQ protein-like (DNA helicase Q1-li…	NP_116559.1 (+1)	RECQL	73 kDa		0.19		12	8		5	11						2
100	leucine-rich repeat-containing protein 59 [Homo sapiens] >gi|114669295|ref|XP_511877.2| PREDICTED: leucine-rich repeat-containing protein 59 [Pan troglodytes] >gi|397493202|ref|XP_003817501.1| PREDICTED: leucine-rich repeat-containing protein 59 [Pan paniscus] >gi|426347483|ref|XP_004041379.1| PREDICTED: leucine-rich repeat-containing protein 59 [Gorilla gorilla gorilla] >gi|74760704|sp|Q96AG4|LR…	NP_060979.2	LRRC59	35 kDa		0.049	5	5	11		0	10		1				2				1
101	core histone macro-H2A.1 isoform 2 [Homo sapiens] >gi|93141020|ref|NP_001035248.1| core histone macro-H2A.1 isoform 2 [Homo sapiens] >gi|387849084|ref|NP_001248669.1| H2A histone family, member Y [Macaca mulatta] >gi|296192778|ref|XP_002744221.1| PREDICTED: core histone macro-H2A.1 isoform 4 [Callithrix jacchus] >gi|397518255|ref|XP_003829309.1| PREDICTED: core histone macro-H2A.1-like [Pan panis…	NP_004884.1 (+3)	H2AFY	39 kDa		0.23	3	9	5		4	10						7			1
102	filamin-C isoform a [Homo sapiens] >gi|254763419|sp|Q14315|FLNC_HUMAN RecName: Full=Filamin-C; Short=FLN-C; Short=FLNc; AltName: Full=ABP-280-like protein; AltName: Full=ABP-L; AltName: Full=Actin-binding-like protein; AltName: Full=Filamin-2; AltName: Full=Gamma-filamin >gi|7677526|gb|AAF67190.1|AF252549_1 gamma-filamin [Homo sapiens] >gi|119604097|gb|EAW83691.1| filamin C, gamma (actin binding …	NP_001449.3	FLNC	291 kDa	TRUE	0.037	5	10	18		2	17						7			1
103	60S ribosomal protein L7 [Homo sapiens] >gi|426359904|ref|XP_004047196.1| PREDICTED: 60S ribosomal protein L7 isoform 1 [Gorilla gorilla gorilla] >gi|426359906|ref|XP_004047197.1| PREDICTED: 60S ribosomal protein L7 isoform 2 [Gorilla gorilla gorilla] >gi|133021|sp|P18124|RL7_HUMAN RecName: Full=60S ribosomal protein L7 >gi|36140|emb|CAA37139.1| ribosomal protein L7 [Homo sapiens] >gi|13543898|gb…	NP_000962.2	RPL7	29 kDa		0.2	2	5	12		0	8						9			0
104	barrier-to-autointegration factor [Homo sapiens] >gi|33695131|ref|NP_892033.1| barrier-to-autointegration factor [Bos taurus] >gi|197098616|ref|NP_001125427.1| barrier-to-autointegration factor [Pongo abelii] >gi|221316573|ref|NP_001137457.1| barrier-to-autointegration factor [Homo sapiens] >gi|359279962|ref|NP_001240689.1| barrier-to-autointegration factor [Callithrix jacchus] >gi|388452858|ref|…	NP_003851.1	BANF1	10 kDa		0.15	1	2	9	1	3	9		2				4			1
105	60S ribosomal protein L3 isoform a [Homo sapiens] >gi|302148475|ref|NP_001180483.1| ribosomal protein L3 [Macaca mulatta] >gi|397502001|ref|XP_003821661.1| PREDICTED: 60S ribosomal protein L3 isoform 1 [Pan paniscus] >gi|402884272|ref|XP_003905611.1| PREDICTED: 60S ribosomal protein L3 [Papio anubis] >gi|426394514|ref|XP_004063540.1| PREDICTED: 60S ribosomal protein L3 isoform 1 [Gorilla gorilla …	NP_000958.1	RPL3	46 kDa		0.12	3	3	6		1	9						2			1
106	microtubule-associated protein 4 isoform 1 [Homo sapiens] >gi|269849673|sp|P27816|MAP4_HUMAN RecName: Full=Microtubule-associated protein 4; Short=MAP-4	NP_002366.2	MAP4	121 kDa		0.64		4	13			16						5			2
107	galectin-1 [Homo sapiens] >gi|114686337|ref|XP_001162104.1| PREDICTED: galectin-1 isoform 3 [Pan troglodytes] >gi|397501910|ref|XP_003821617.1| PREDICTED: galectin-1 [Pan paniscus] >gi|410055886|ref|XP_003953931.1| PREDICTED: galectin-1 [Pan troglodytes] >gi|410055888|ref|XP_003953932.1| PREDICTED: galectin-1 [Pan troglodytes] >gi|126155|sp|P09382|LEG1_HUMAN RecName: Full=Galectin-1; Short=Gal-1;…	NP_002296.1	LGALS1	15 kDa		0.074	7	4	7		4	4		2		1		4	1	4	2	5
108	heterogeneous nuclear ribonucleoprotein K isoform a [Homo sapiens] >gi|14165439|ref|NP_002131.2| heterogeneous nuclear ribonucleoprotein K isoform a [Homo sapiens] >gi|197101649|ref|NP_001126766.1| heterogeneous nuclear ribonucleoprotein K [Pongo abelii] >gi|388454448|ref|NP_001253875.1| heterogeneous nuclear ribonucleoprotein K [Macaca mulatta] >gi|114625208|ref|XP_001155079.1| PREDICTED: hetero…	NP_112553.1 (+2)	HNRNPK	51 kDa		0.57	2	5	11		1	13						11			2
109	emerin [Homo sapiens] >gi|1706639|sp|P50402|EMD_HUMAN RecName: Full=Emerin >gi|600619|emb|CAA57817.1| emerin [Homo sapiens] >gi|1203970|gb|AAA92645.1| emerin [Homo sapiens] >gi|1794156|dbj|BAA10972.1| emerin [Homo sapiens] >gi|2564243|emb|CAA60500.1| emerin [Homo sapiens] >gi|12653891|gb|AAH00738.1| Emerin [Homo sapiens] >gi|30583641|gb|AAP36065.1| emerin (Emery-Dreifuss muscular dystrophy) [Homo…	NP_000108.1	EMD	29 kDa		0.24	5	5	10		3	8						6			1	2
110	60S ribosomal protein L23a [Homo sapiens] >gi|46430508|ref|NP_997406.1| 60S ribosomal protein L23a [Mus musculus] >gi|114051890|ref|NP_001039423.1| 60S ribosomal protein L23a [Bos taurus] >gi|157818939|ref|NP_001101753.1| 60S ribosomal protein L23a [Rattus norvegicus] >gi|295148212|ref|NP_001171148.1| 60S ribosomal protein L23a [Ovis aries] >gi|302148505|ref|NP_001180494.1| 60S ribosomal protein …	NP_000975.2 (+1)	RPL23A	18 kDa		0.47	2	4	12		1	10						7			2
111	heat shock protein HSP 90-alpha isoform 1 [Homo sapiens]	NP_001017963.2 (+1)	HSP90AA1	98 kDa	TRUE	0.048	6	5	4		5	14						1
112	heterogeneous nuclear ribonucleoprotein A1 isoform a [Homo sapiens] >gi|6754220|ref|NP_034577.1| heterogeneous nuclear ribonucleoprotein A1 isoform a [Mus musculus] >gi|114052384|ref|NP_001039376.1| heterogeneous nuclear ribonucleoprotein A1 [Bos taurus] >gi|116175259|ref|NP_001070686.1| heterogeneous nuclear ribonucleoprotein A1 [Sus scrofa] >gi|148529006|ref|NP_001091892.1| heterogeneous nuclea…	NP_002127.1 (+1)	HNRNPA1	34 kDa	TRUE	0.65		8	14		2	10						13			4
113	60S ribosomal protein L27 [Homo sapiens] >gi|8567400|ref|NP_035419.1| 60S ribosomal protein L27 [Mus musculus] >gi|11968094|ref|NP_071959.1| 60S ribosomal protein L27 [Rattus norvegicus] >gi|45384446|ref|NP_990668.1| 60S ribosomal protein L27 [Gallus gallus] >gi|77404275|ref|NP_001029223.1| 60S ribosomal protein L27 [Bos taurus] >gi|148226949|ref|NP_001090948.1| 60S ribosomal protein L27 [Sus scr…	NP_000979.1	RPL27	16 kDa		0.057	3	5	5		2	7						5
114	treacle protein isoform b [Homo sapiens] >gi|119582143|gb|EAW61739.1| Treacher Collins-Franceschetti syndrome 1, isoform CRA_h [Homo sapiens]	NP_000347.2	TCOF1	144 kDa	TRUE	0.34		5	16			10						9
115	translocator protein [Homo sapiens] >gi|375065825|ref|NP_001243459.1| translocator protein [Homo sapiens] >gi|375065827|ref|NP_001243460.1| translocator protein [Homo sapiens] >gi|313104268|sp|P30536|TSPOA_HUMAN RecName: Full=Translocator protein; AltName: Full=Mitochondrial benzodiazepine receptor; AltName: Full=PKBS; AltName: Full=Peripheral-type benzodiazepine receptor; Short=PBR >gi|529946|gb…	NP_000705.2	TSPO	19 kDa		0.37	4	2	11	9	2	5						1			0
116	60S ribosomal protein L26 [Homo sapiens] >gi|6677777|ref|NP_033106.1| 60S ribosomal protein L26 [Mus musculus] >gi|62751887|ref|NP_001015512.1| 60S ribosomal protein L26 [Bos taurus] >gi|157786616|ref|NP_001099258.1| 60S ribosomal protein L26 [Rattus norvegicus] >gi|302148508|ref|NP_001180495.1| ribosomal protein L26 [Macaca mulatta] >gi|343478242|ref|NP_001230387.1| ribosomal protein L26 [Sus sc…	NP_000978.1	RPL26	17 kDa	TRUE	0.27	2	6	9		2	8						8			1
117	FACT complex subunit SSRP1 [Homo sapiens] >gi|397512296|ref|XP_003826485.1| PREDICTED: FACT complex subunit SSRP1 [Pan paniscus] >gi|426368405|ref|XP_004051198.1| PREDICTED: FACT complex subunit SSRP1 [Gorilla gorilla gorilla] >gi|730840|sp|Q08945|SSRP1_HUMAN RecName: Full=FACT complex subunit SSRP1; AltName: Full=Chromatin-specific transcription elongation factor 80 kDa subunit; AltName: Full=Fa…	NP_003137.1	SSRP1	81 kDa		0.21	8	2	1		2	5						4		0
118	ras-related protein Rab-1A isoform 1 [Homo sapiens] >gi|6679587|ref|NP_033022.1| ras-related protein Rab-1A [Mus musculus] >gi|45433570|ref|NP_112352.2| ras-related protein Rab-1A [Rattus norvegicus] >gi|55741705|ref|NP_001003153.1| ras-related protein Rab-1A [Canis lupus familiaris] >gi|381140057|ref|NP_001244201.1| RAB1A, member RAS oncogene family [Macaca mulatta] >gi|149727528|ref|XP_00149334…	NP_004152.1	RAB1A	23 kDa	TRUE	0.77	11	2	2	1	2	5		1				2		0	2	8
119	high mobility group protein HMGI-C isoform a [Homo sapiens] >gi|109097664|ref|XP_001117025.1| PREDICTED: high mobility group protein HMGI-C isoform 1 [Macaca mulatta] >gi|297692376|ref|XP_002823531.1| PREDICTED: high mobility group protein HMGI-C isoform 2 [Pongo abelii] >gi|402886750|ref|XP_003906784.1| PREDICTED: high mobility group protein HMGI-C [Papio anubis] >gi|426373327|ref|XP_004053557.1…	NP_003474.1	HMGA2	12 kDa		0.59	3	8	7		3	8						7			6
120	alpha-actinin-1 isoform b [Homo sapiens] >gi|397507288|ref|XP_003824133.1| PREDICTED: alpha-actinin-1 isoform 1 [Pan paniscus] >gi|46397817|sp|P12814|ACTN1_HUMAN RecName: Full=Alpha-actinin-1; AltName: Full=Alpha-actinin cytoskeletal isoform; AltName: Full=F-actin cross-linking protein; AltName: Full=Non-muscle alpha-actinin-1 >gi|178052|gb|AAA51582.1| alpha-actinin [Homo sapiens] >gi|13097756|gb…	NP_001093.1	ACTN1	103 kDa	TRUE	0.52		12	11		5	16		4				8
121	ATP-dependent RNA helicase A [Homo sapiens] >gi|332811349|ref|XP_003308679.1| PREDICTED: ATP-dependent RNA helicase A isoform 1 [Pan troglodytes] >gi|397508714|ref|XP_003824791.1| PREDICTED: ATP-dependent RNA helicase A [Pan paniscus] >gi|116241330|sp|Q08211|DHX9_HUMAN RecName: Full=ATP-dependent RNA helicase A; Short=RHA; AltName: Full=DEAH box protein 9; AltName: Full=Leukophysin; Short=LKP; Al…	NP_001348.2	DHX9	141 kDa		0.48		9	8			6						7			2
122	metadherin [Homo sapiens]	gi|30520310	MTDH	?		0.61	1		19			9						17
123	keratin, type I cytoskeletal 14 [Homo sapiens] >gi|27769301|gb|AAH42437.1| Keratin 14 [Homo sapiens] >gi|119581151|gb|EAW60747.1| keratin 14 (epidermolysis bullosa simplex, Dowling-Meara, Koebner), isoform CRA_c [Homo sapiens] >gi|261858814|dbj|BAI45929.1| keratin 14 [synthetic construct]	NP_000517.2	KRT14	52 kDa	TRUE	0.41	5	4			7		5	4			1			2		17
124	60S acidic ribosomal protein P0 [Homo sapiens] >gi|16933546|ref|NP_444505.1| 60S acidic ribosomal protein P0 [Homo sapiens] >gi|55639049|ref|XP_509423.1| PREDICTED: 60S acidic ribosomal protein P0 isoform 3 [Pan troglodytes] >gi|297693163|ref|XP_002823894.1| PREDICTED: 60S acidic ribosomal protein P0 isoform 1 [Pongo abelii] >gi|332261914|ref|XP_003280010.1| PREDICTED: 60S acidic ribosomal protei…	NP_000993.1 (+1)	RPLP0	34 kDa		0.69	6	4	8		4	4		4				5				2	2
125	galectin-3 isoform 1 [Homo sapiens] >gi|215274262|sp|P17931|LEG3_HUMAN RecName: Full=Galectin-3; Short=Gal-3; AltName: Full=35 kDa lectin; AltName: Full=Carbohydrate-binding protein 35; Short=CBP 35; AltName: Full=Galactose-specific lectin 3; AltName: Full=Galactoside-binding protein; Short=GALBP; AltName: Full=IgE-binding protein; AltName: Full=L-31; AltName: Full=Laminin-binding protein; AltNam…	NP_002297.2	LGALS3	26 kDa		0.61	6		0		6	2		7			3
126	60S acidic ribosomal protein P2 [Homo sapiens] >gi|302191627|ref|NP_001180505.1| 60S acidic ribosomal protein P2 [Macaca mulatta] >gi|114635454|ref|XP_001149567.1| PREDICTED: 60S acidic ribosomal protein P2 isoform 3 [Pan troglodytes] >gi|332264678|ref|XP_003281360.1| PREDICTED: 60S acidic ribosomal protein P2-like [Nomascus leucogenys] >gi|397466777|ref|XP_003805122.1| PREDICTED: 60S acidic ribo…	NP_000995.1	RPLP2	12 kDa	TRUE	0.55	7	4	7		2	8		4				4				1	0
127	elongation factor 2 [Homo sapiens] >gi|397497018|ref|XP_003819315.1| PREDICTED: elongation factor 2 [Pan paniscus] >gi|426386640|ref|XP_004059791.1| PREDICTED: elongation factor 2 [Gorilla gorilla gorilla] >gi|119172|sp|P13639|EF2_HUMAN RecName: Full=Elongation factor 2; Short=EF-2 >gi|88909610|sp|Q5R8Z3|EF2_PONAB RecName: Full=Elongation factor 2; Short=EF-2 >gi|31106|emb|CAA35829.1| elongation …	NP_001952.1	EEF2	95 kDa	TRUE	0.15	4	6	5			11						6				0
128	unconventional myosin-Id [Homo sapiens] >gi|32172416|sp|O94832|MYO1D_HUMAN RecName: Full=Unconventional myosin-Id >gi|148921569|gb|AAI46764.1| Myosin ID [Homo sapiens] >gi|168278705|dbj|BAG11232.1| myosin-Id [synthetic construct]	NP_056009.1	MYO1D	116 kDa		0.031	11	5	3		0	10
129	interleukin enhancer-binding factor 3 isoform a [Homo sapiens] >gi|62512150|sp|Q12906|ILF3_HUMAN RecName: Full=Interleukin enhancer-binding factor 3; AltName: Full=Double-stranded RNA-binding protein 76; Short=DRBP76; AltName: Full=M-phase phosphoprotein 4; Short=MPP4; AltName: Full=Nuclear factor associated with dsRNA; Short=NFAR; AltName: Full=Nuclear factor of activated T-cells 90 kDa; Short=N…	NP_036350.2	ILF3	95 kDa		0.42		8	10			7						10			1
130	transforming growth factor-beta-induced protein ig-h3 precursor [Homo sapiens] >gi|114601814|ref|XP_001169327.1| PREDICTED: transforming growth factor-beta-induced protein ig-h3 isoform 10 [Pan troglodytes] >gi|426350049|ref|XP_004042595.1| PREDICTED: transforming growth factor-beta-induced protein ig-h3 [Gorilla gorilla gorilla] >gi|2498193|sp|Q15582|BGH3_HUMAN RecName: Full=Transforming growth …	NP_000349.1	TGFBI	75 kDa		0.75	3	6	1		5	4		3				0			4
131	keratin, type II cytoskeletal 5 [Homo sapiens] >gi|143811411|sp|P13647|K2C5_HUMAN RecName: Full=Keratin, type II cytoskeletal 5; AltName: Full=58 kDa cytokeratin; AltName: Full=Cytokeratin-5; Short=CK-5; AltName: Full=Keratin-5; Short=K5; AltName: Full=Type-II keratin Kb5 >gi|119617039|gb|EAW96633.1| keratin 5 (epidermolysis bullosa simplex, Dowling-Meara/Kobner/Weber-Cockayne types), isoform CRA…	NP_000415.2	KRT5	62 kDa	TRUE	0.36	8	1	1		5		2	6								18
132	hexokinase-1 isoform HKI-R [Homo sapiens] >gi|2873350|gb|AAC15863.1|AAC15863 hexokinase IR [Homo sapiens] >gi|119574705|gb|EAW54320.1| hexokinase 1, isoform CRA_b [Homo sapiens]	NP_277031.1 (+2)	HK1	102 kDa	TRUE	0.28	8	4	2			7						4				2
133	glyceraldehyde-3-phosphate dehydrogenase isoform 1 [Homo sapiens] >gi|55637711|ref|XP_508955.1| PREDICTED: glyceraldehyde-3-phosphate dehydrogenase isoform 5 [Pan troglodytes] >gi|397496728|ref|XP_003819180.1| PREDICTED: glyceraldehyde-3-phosphate dehydrogenase-like isoform 1 [Pan paniscus] >gi|397496730|ref|XP_003819181.1| PREDICTED: glyceraldehyde-3-phosphate dehydrogenase-like isoform 2 [Pan p…	NP_002037.2	GAPDH	36 kDa		0.77	7	4	5		0	5	1	0				3			2	2
134	LIM domain and actin-binding protein 1 isoform 2 [Homo sapiens] >gi|20138067|sp|Q9UHB6|LIMA1_HUMAN RecName: Full=LIM domain and actin-binding protein 1; AltName: Full=Epithelial protein lost in neoplasm >gi|6685007|gb|AAF23755.1|AF198454_1 epithelial protein lost in neoplasm beta [Homo sapiens] >gi|12053317|emb|CAB66845.1| hypothetical protein [Homo sapiens] >gi|83405160|gb|AAI10816.1| LIM domain…	NP_057441.1	LIMA1	85 kDa		0.11	3	4	9		2	11		1				4
135	high mobility group protein HMG-I/HMG-Y isoform a [Homo sapiens] >gi|22208971|ref|NP_665908.1| high mobility group protein HMG-I/HMG-Y isoform a [Homo sapiens] >gi|50979331|ref|NP_001003387.1| high mobility group protein HMG-I/HMG-Y [Canis lupus familiaris] >gi|350536439|ref|NP_001233425.1| high mobility group protein HMG-I/HMG-Y [Pan troglodytes] >gi|301757053|ref|XP_002914362.1| PREDICTED: hypo…	NP_665906.1 (+1)	HMGA1	12 kDa	TRUE	0.0067	5	8	9		3	6						1			1
136	RNA-binding protein Raly isoform 2 [Homo sapiens] >gi|4938296|emb|CAB43742.1| RNA binding protein, autoantigenic (hnRNP-associated with lethal yellow homolog (mouse)) [Homo sapiens]	NP_031393.2 (+1)	YBX1	30 kDa		0.6		3	9		3	7						6			2
137	ribosomal protein S6 [Homo sapiens]	gi|17158044	RALY	?		0.21	2	4	7		3	8						5			1		0
138	60S ribosomal protein L17 isoform a [Homo sapiens] >gi|78000186|ref|NP_001030178.1| 60S ribosomal protein L17 isoform a [Homo sapiens] >gi|192807307|ref|NP_001122314.1| 60S ribosomal protein L17 [Felis catus] >gi|302148498|ref|NP_001180491.1| 60S ribosomal protein L17 [Macaca mulatta] >gi|313569768|ref|NP_001186269.1| 60S ribosomal protein L17 isoform a [Homo sapiens] >gi|313569770|ref|NP_0011862…	NP_000976.1 (+4)	RPL17	21 kDa	TRUE	0.13	3	3	10		1	7						4			1
139	60S ribosomal protein L18a [Homo sapiens] >gi|75812942|ref|NP_001028791.1| 60S ribosomal protein L18a [Bos taurus] >gi|354721170|ref|NP_001238961.1| 60S ribosomal protein L18a [Pan troglodytes] >gi|297704091|ref|XP_002828953.1| PREDICTED: 60S ribosomal protein L18a [Pongo abelii] >gi|332253471|ref|XP_003275864.1| PREDICTED: 60S ribosomal protein L18a-like isoform 1 [Nomascus leucogenys] >gi|33225…	NP_000971.1	RPL18A	21 kDa		0.059	2	5	5		2	8						4
140	protein S100-A10 [Homo sapiens] >gi|27807173|ref|NP_777075.1| protein S100-A10 [Bos taurus] >gi|74136457|ref|NP_001028124.1| protein S100-A10 [Macaca mulatta] >gi|126723603|ref|NP_001075632.1| protein S100-A10 [Oryctolagus cuniculus] >gi|296205778|ref|XP_002749906.1| PREDICTED: protein S100-A10-like [Callithrix jacchus] >gi|311254303|ref|XP_003125806.1| PREDICTED: protein S100-A10-like isoform 1 …	NP_002957.1	S100A10	11 kDa		0.56	7	2	8	1	1	3	0	1				1		1		2
141	calcium-binding mitochondrial carrier protein Aralar2 isoform 2 [Homo sapiens] >gi|332866758|ref|XP_527824.3| PREDICTED: calcium-binding mitochondrial carrier protein Aralar2 isoform 3 [Pan troglodytes] >gi|13124095|sp|Q9UJS0|CMC2_HUMAN RecName: Full=Calcium-binding mitochondrial carrier protein Aralar2; AltName: Full=Citrin; AltName: Full=Mitochondrial aspartate glutamate carrier 2; AltName: Ful…	NP_055066.1	SLC25A13	74 kDa	TRUE	0.23	8	1	4			4						2	1	1		4
142	heterogeneous nuclear ribonucleoprotein A3 [Homo sapiens] >gi|397489097|ref|XP_003815573.1| PREDICTED: heterogeneous nuclear ribonucleoprotein A3 isoform 1 [Pan paniscus] >gi|426337836|ref|XP_004032901.1| PREDICTED: heterogeneous nuclear ribonucleoprotein A3 isoform 1 [Gorilla gorilla gorilla] >gi|51338779|sp|P51991|ROA3_HUMAN RecName: Full=Heterogeneous nuclear ribonucleoprotein A3; Short=hnRNP …	NP_919223.1	HNRNPA3	40 kDa	TRUE	0.6		7	5		3	8						7			2		1
143	PC4 and SFRS1-interacting protein isoform 2 [Homo sapiens] >gi|190014588|ref|NP_001121689.1| PC4 and SFRS1-interacting protein isoform 2 [Homo sapiens] >gi|426361350|ref|XP_004047877.1| PREDICTED: PC4 and SFRS1-interacting protein [Gorilla gorilla gorilla] >gi|68565853|sp|O75475|PSIP1_HUMAN RecName: Full=PC4 and SFRS1-interacting protein; AltName: Full=CLL-associated antigen KW-7; AltName: Full=D…	NP_150091.2	PSIP1	60 kDa		0.54		8	4		1	8						6			1
144	caldesmon isoform 2 [Homo sapiens] >gi|180194|gb|AAA58420.1| caldesmon [Homo sapiens] >gi|25955666|gb|AAH40354.1| Caldesmon 1 [Homo sapiens] >gi|61364516|gb|AAX42555.1| caldesmon 1 [synthetic construct] >gi|119604240|gb|EAW83834.1| caldesmon 1, isoform CRA_i [Homo sapiens]	NP_004333.1 (+3)	CALD1	63 kDa		0.13		10	7		2	8						2
145	polypyrimidine tract-binding protein 1 isoform c [Homo sapiens] >gi|332850814|ref|XP_003316017.1| PREDICTED: polypyrimidine tract-binding protein 1 isoform 2 [Pan troglodytes] >gi|131528|sp|P26599|PTBP1_HUMAN RecName: Full=Polypyrimidine tract-binding protein 1; Short=PTB; AltName: Full=57 kDa RNA-binding protein PPTB-1; AltName: Full=Heterogeneous nuclear ribonucleoprotein I; Short=hnRNP I >gi|3…	NP_114368.1	PTBP1	57 kDa	TRUE	0.1	1	6	8		4	9						1			0
146	eukaryotic initiation factor 4A-I isoform 1 [Homo sapiens] >gi|21450625|ref|NP_659207.1| eukaryotic initiation factor 4A-I isoform 1 [Mus musculus] >gi|40786436|ref|NP_955404.1| eukaryotic initiation factor 4A-I [Rattus norvegicus] >gi|77735407|ref|NP_001029400.1| eukaryotic initiation factor 4A-I [Bos taurus] >gi|154147660|ref|NP_001093666.1| eukaryotic initiation factor 4A-I [Sus scrofa] >gi|32…	NP_001407.1	EIF4A1	46 kDa	TRUE	0.026	5	5	7	1		7						2
147	40S ribosomal protein S9 [Homo sapiens] >gi|33504483|ref|NP_084043.1| 40S ribosomal protein S9 [Mus musculus] >gi|110347598|ref|NP_112370.2| 40S ribosomal protein S9 [Rattus norvegicus] >gi|155372029|ref|NP_001094622.1| 40S ribosomal protein S9 [Bos taurus] >gi|281182503|ref|NP_001162349.1| 40S ribosomal protein S9 [Papio anubis] >gi|284005038|ref|NP_001164865.1| 40S ribosomal protein S9 [Oryctol…	NP_001004.2	RPS9	23 kDa		0.2		5	4		2	4						3
148	drebrin isoform a [Homo sapiens]	NP_004386.2	DBN1	71 kDa		0.52	10	4	2		1	7		5				2
149	60S ribosomal protein L24 [Homo sapiens] >gi|11968096|ref|NP_071960.1| 60S ribosomal protein L24 [Rattus norvegicus] >gi|18250296|ref|NP_077180.1| 60S ribosomal protein L24 [Mus musculus] >gi|27806129|ref|NP_776880.1| 60S ribosomal protein L24 [Bos taurus] >gi|192807303|ref|NP_001122313.1| 60S ribosomal protein L24 [Felis catus] >gi|388452365|ref|NP_001252897.1| 60S ribosomal protein L24 [Macaca …	NP_000977.1	RPL24	18 kDa		0.02	2	2	8		2	6						1
150	nucleolar protein 56 [Homo sapiens] >gi|117949609|sp|O00567|NOP56_HUMAN RecName: Full=Nucleolar protein 56; AltName: Full=Nucleolar protein 5A >gi|85397670|gb|AAI04792.1| NOP56 ribonucleoprotein homolog (yeast) [Homo sapiens] >gi|85397677|gb|AAI04794.1| NOP56 ribonucleoprotein homolog (yeast) [Homo sapiens]	NP_006383.2	NOP56	66 kDa		0.25		8	4		2	9						4
151	phosphoglycerate mutase family member 5 [Homo sapiens]	gi|20070384	PGAM5	?	TRUE	0.17	6		6			7						2
152	fibronectin isoform 3 preproprotein [Homo sapiens]	NP_002017.1 (+1)	FN1	259 kDa		0.52	16							11				0
153	heterochromatin protein 1-binding protein 3 [Homo sapiens] >gi|114554470|ref|XP_513171.2| PREDICTED: heterochromatin protein 1-binding protein 3 isoform 4 [Pan troglodytes] >gi|397486666|ref|XP_003814446.1| PREDICTED: heterochromatin protein 1-binding protein 3 [Pan paniscus] >gi|74743691|sp|Q5SSJ5|HP1B3_HUMAN RecName: Full=Heterochromatin protein 1-binding protein 3; AltName: Full=Protein HP1-BP…	NP_057371.2	HP1BP3	61 kDa		0.31		5	5		2	10						7			0
154	plectin isoform 1 [Homo sapiens] >gi|209572726|sp|Q15149|PLEC_HUMAN RecName: Full=Plectin; Short=PCN; Short=PLTN; AltName: Full=Hemidesmosomal protein 1; Short=HD1; AltName: Full=Plectin-1 >gi|40849936|gb|AAR95680.1| plectin 6 [Homo sapiens]	NP_958782.1	PLEC	532 kDa		0.81		0	9			6						4				2
155	pyruvate dehydrogenase E1 component subunit beta, mitochondrial isoform 1 precursor [Homo sapiens] >gi|350534966|ref|NP_001233347.1| pyruvate dehydrogenase E1 component subunit beta, mitochondrial [Pan troglodytes] >gi|397480829|ref|XP_003811670.1| PREDICTED: pyruvate dehydrogenase E1 component subunit beta, mitochondrial isoform 1 [Pan paniscus] >gi|426341034|ref|XP_004034429.1| PREDICTED: pyruv…	NP_000916.2	PDHB	39 kDa		0.37	9	1	1			4				1	1	3	2	1		4
156	sideroflexin-3 [Homo sapiens] >gi|308153497|sp|Q9BWM7|SFXN3_HUMAN RecName: Full=Sideroflexin-3 >gi|22760324|dbj|BAC11151.1| unnamed protein product [Homo sapiens] >gi|37589966|gb|AAH00124.2| Sideroflexin 3 [Homo sapiens] >gi|312150780|gb|ADQ31902.1| sideroflexin 3 [synthetic construct]	NP_112233.2	SFXN3	36 kDa		0.56	7	2	2		0	2					1	3		3	1	2	1
157	coiled-coil-helix-coiled-coil-helix domain-containing protein 3, mitochondrial precursor [Homo sapiens] >gi|62510520|sp|Q9NX63|CHCH3_HUMAN RecName: Full=Coiled-coil-helix-coiled-coil-helix domain-containing protein 3, mitochondrial >gi|7020508|dbj|BAA91157.1| unnamed protein product [Homo sapiens] >gi|15079533|gb|AAH11596.1| Coiled-coil-helix-coiled-coil-helix domain containing 3 [Homo sapiens] >…	NP_060282.1	CHCHD3	26 kDa		0.24	8	2	1		1	2						3			1	3	2
158	heat shock protein HSP 90-beta isoform a [Homo sapiens] >gi|431822401|ref|NP_001258898.1| heat shock protein HSP 90-beta isoform a [Homo sapiens] >gi|431822403|ref|NP_001258899.1| heat shock protein HSP 90-beta isoform a [Homo sapiens] >gi|17865718|sp|P08238|HS90B_HUMAN RecName: Full=Heat shock protein HSP 90-beta; Short=HSP 90; AltName: Full=Heat shock 84 kDa; Short=HSP 84; Short=HSP84 >gi|38678…	NP_031381.2	HSP90AB1	83 kDa	TRUE	0.12	11	6	5		5	14						7				2	2
159	nuclease sensitive element binding protein 1 [Homo sapiens]	gi|34098946		?		0.22		4	7		3	8						6
160	synaptotagmin binding, cytoplasmic RNA interacting protein [Homo sapiens]	gi|23397427	RLP5	?	TRUE	0.8	1		15			13						11			2
161	putative ATP-dependent RNA helicase DHX30 isoform 2 [Homo sapiens] >gi|31455196|gb|AAH15029.1| DEAH (Asp-Glu-Ala-His) box polypeptide 30 [Homo sapiens] >gi|54611158|gb|AAH38417.1| DEAH (Asp-Glu-Ala-His) box polypeptide 30 [Homo sapiens] >gi|410213844|gb|JAA04141.1| DEAH (Asp-Glu-Ala-His) box polypeptide 30 [Pan troglodytes] >gi|410258404|gb|JAA17169.1| DEAH (Asp-Glu-Ala-His) box polypeptide 30 [P…	NP_055781.2 (+1)	DHX30	129 kDa		0.54		2	6			17						3
162	60S ribosomal protein L35a [Homo sapiens] >gi|197097486|ref|NP_001126102.1| 60S ribosomal protein L35a [Pongo abelii] >gi|255522897|ref|NP_001157352.1| 60S ribosomal protein L35a [Equus caballus] >gi|354542531|ref|NP_001238881.1| 60S ribosomal protein L35a [Pan troglodytes] >gi|388490098|ref|NP_001252673.1| 60S ribosomal protein L35a [Macaca mulatta] >gi|57109594|ref|XP_535773.1| PREDICTED: 60S r…	NP_000987.2	RPL35A	13 kDa		0.63	5	0	3		0	4						3			2
163	heterogeneous nuclear ribonucleoprotein L isoform a [Homo sapiens] >gi|388452706|ref|NP_001252929.1| heterogeneous nuclear ribonucleoprotein L [Macaca mulatta] >gi|114676995|ref|XP_512642.2| PREDICTED: heterogeneous nuclear ribonucleoprotein L isoform 6 [Pan troglodytes] >gi|359318672|ref|XP_003638880.1| PREDICTED: heterogeneous nuclear ribonucleoprotein L-like [Canis lupus familiaris] >gi|402905…	NP_001524.2	HNRNPL	64 kDa		0.33		11	6		2	4						4			1
164	40S ribosomal protein S2 [Homo sapiens] >gi|55644549|ref|XP_511195.1| PREDICTED: 40S ribosomal protein S2 isoform 23 [Pan troglodytes] >gi|109108083|ref|XP_001095648.1| PREDICTED: 40S ribosomal protein S2-like isoform 5 [Macaca mulatta] >gi|114597059|ref|XP_001161545.1| PREDICTED: 40S ribosomal protein S2-like [Pan troglodytes] >gi|426380761|ref|XP_004057030.1| PREDICTED: 40S ribosomal protein S2…	NP_002943.2	RPS2	31 kDa		0.29		3	6			8						2
165	voltage-dependent anion-selective channel protein 1 [Homo sapiens] >gi|332821921|ref|XP_003310867.1| PREDICTED: voltage-dependent anion-selective channel protein 1 isoform 2 [Pan troglodytes] >gi|332821923|ref|XP_001151901.2| PREDICTED: voltage-dependent anion-selective channel protein 1 isoform 1 [Pan troglodytes] >gi|402872498|ref|XP_003900147.1| PREDICTED: voltage-dependent anion-selective cha…	NP_003365.1	VDAC1	31 kDa		0.61	11		2	2	0	4						1				9
166	heterogeneous nuclear ribonucleoprotein D0 isoform c [Homo sapiens] >gi|114594009|ref|XP_001143722.1| PREDICTED: heterogeneous nuclear ribonucleoprotein D0 isoform 2 [Pan troglodytes] >gi|395735083|ref|XP_003776519.1| PREDICTED: heterogeneous nuclear ribonucleoprotein D0 isoform 2 [Pongo abelii] >gi|402869389|ref|XP_003898745.1| PREDICTED: heterogeneous nuclear ribonucleoprotein D0 isoform 1 [Pap…	NP_002129.2 (+1)	HNRNPD	33 kDa	TRUE	0.5		4	4		2	5						1			1
167	heterogeneous nuclear ribonucleoprotein H3 isoform a [Homo sapiens] >gi|343780936|ref|NP_001230484.1| heterogeneous nuclear ribonucleoprotein H3 [Sus scrofa] >gi|388452508|ref|NP_001253678.1| heterogeneous nuclear ribonucleoprotein H3 [Macaca mulatta] >gi|73952781|ref|XP_536369.2| PREDICTED: heterogeneous nuclear ribonucleoprotein H3 isoform 1 [Canis lupus familiaris] >gi|149689928|ref|XP_0015036…	NP_036339.1 (+1)	HNRNPH3	37 kDa		0.65		6	6		2	6						6			3		0
168	peroxiredoxin-1 [Homo sapiens] >gi|32455264|ref|NP_859047.1| peroxiredoxin-1 [Homo sapiens] >gi|32455266|ref|NP_859048.1| peroxiredoxin-1 [Homo sapiens] >gi|320461711|ref|NP_001189360.1| peroxiredoxin-1 [Homo sapiens] >gi|55586231|ref|XP_513123.1| PREDICTED: peroxiredoxin-1 isoform 6 [Pan troglodytes] >gi|114556246|ref|XP_001156568.1| PREDICTED: peroxiredoxin-1 isoform 4 [Pan troglodytes] >gi|332…	NP_002565.1 (+2)	PRDX1	22 kDa	TRUE	0.016	2	3	6		1	7						2
169	heterogeneous nuclear ribonucleoprotein U-like protein 2 [Homo sapiens] >gi|121940728|sp|Q1KMD3|HNRL2_HUMAN RecName: Full=Heterogeneous nuclear ribonucleoprotein U-like protein 2; AltName: Full=Scaffold-attachment factor A2; Short=SAF-A2 >gi|93209534|gb|ABF00125.1| scaffold attachment factor A2 [Homo sapiens] >gi|119594490|gb|EAW74084.1| hCG20388, isoform CRA_a [Homo sapiens] >gi|189442881|gb|AAI…	NP_001073027.1	HNRNPUL2	85 kDa		0.64		11	1		3	1						3			1
170	protein kinase C alpha type [Homo sapiens] >gi|426347020|ref|XP_004041162.1| PREDICTED: protein kinase C alpha type [Gorilla gorilla gorilla] >gi|35483|emb|CAA36718.1| unnamed protein product [Homo sapiens] >gi|80475927|gb|AAI09274.1| Protein kinase C, alpha [Homo sapiens] >gi|80479084|gb|AAI09275.1| Protein kinase C, alpha [Homo sapiens] >gi|119609420|gb|EAW89014.1| protein kinase C, alpha [Homo…	NP_002728.1	PRKCA	77 kDa		0.084	12	2	3		1	3						1
171	ribosomal L1 domain-containing protein 1 [Homo sapiens] >gi|62901068|sp|O76021|RL1D1_HUMAN RecName: Full=Ribosomal L1 domain-containing protein 1; AltName: Full=CATX-11; AltName: Full=Cellular senescence-inhibited gene protein; AltName: Full=Protein PBK1 >gi|62901074|sp|Q5RCE6|RL1D1_PONAB RecName: Full=Ribosomal L1 domain-containing protein 1 >gi|46947019|gb|AAT06742.1| L12 [Homo sapiens] >gi|855…	NP_056474.2	RSL1D1	55 kDa		0.47		4	3			7						4		0	0
172	protein kinase C delta-binding protein [Homo sapiens] >gi|317373527|sp|Q969G5|PRDBP_HUMAN RecName: Full=Protein kinase C delta-binding protein; AltName: Full=Cavin-3; AltName: Full=Serum deprivation response factor-related gene product that binds to C-kinase; Short=hSRBC	NP_659477.2	CAVIN3	28 kDa		0.53		2	11			11						6
173	annexin A6 isoform 1 [Homo sapiens] >gi|113962|sp|P08133|ANXA6_HUMAN RecName: Full=Annexin A6; AltName: Full=67 kDa calelectrin; AltName: Full=Annexin VI; AltName: Full=Annexin-6; AltName: Full=Calphobindin-II; Short=CPB-II; AltName: Full=Chromobindin-20; AltName: Full=Lipocortin VI; AltName: Full=Protein III; AltName: Full=p68; AltName: Full=p70 >gi|219551|dbj|BAA00400.1| calphobindin II [Homo s…	NP_001146.2	ANXA6	76 kDa		0.46	23
174	PREDICTED: similar to hCG2042717 [Homo sapiens]	gi|169218198		?	TRUE	0.32	5									3		4	8		7	2
175	cytochrome b-c1 complex subunit 2, mitochondrial precursor [Homo sapiens] >gi|21903482|sp|P22695|QCR2_HUMAN RecName: Full=Cytochrome b-c1 complex subunit 2, mitochondrial; AltName: Full=Complex III subunit 2; AltName: Full=Core protein II; AltName: Full=Ubiquinol-cytochrome-c reductase complex core protein 2; Flags: Precursor >gi|12653427|gb|AAH00484.1| UQCRC2 protein [Homo sapiens] >gi|13111931|…	NP_003357.2	UQCRC2	48 kDa		0.59	6	1	2		1			0			1	4		1	1
176	60S ribosomal protein L8 [Homo sapiens] >gi|6755358|ref|NP_036183.1| 60S ribosomal protein L8 [Mus musculus] >gi|15431306|ref|NP_150644.1| 60S ribosomal protein L8 [Homo sapiens] >gi|77736197|ref|NP_001029797.1| 60S ribosomal protein L8 [Bos taurus] >gi|78214309|ref|NP_001030088.2| 60S ribosomal protein L8 [Rattus norvegicus] >gi|388490299|ref|NP_001253030.1| 60S ribosomal protein L8 [Macaca mula…	NP_000964.1 (+1)	GNB2	28 kDa		0.063	3	2	3		2	4						3					1
177	ribosomal protein L15 [Homo sapiens]	gi|15431293	RPL15	?		0.1		1	3		1	4						1
178	ribosomal protein L10 [Homo sapiens]	gi|5174431	RPL10	?		0.27	4		6			8						2
179	60S ribosomal protein L28 isoform 2 [Homo sapiens] >gi|388453781|ref|NP_001253048.1| 60S ribosomal protein L28 [Macaca mulatta] >gi|397471117|ref|XP_003807150.1| PREDICTED: 60S ribosomal protein L28 [Pan paniscus] >gi|402906819|ref|XP_003916180.1| PREDICTED: 60S ribosomal protein L28 isoform 1 [Papio anubis] >gi|402906821|ref|XP_003916181.1| PREDICTED: 60S ribosomal protein L28 isoform 2 [Papio a…	NP_000982.2	RPL28	16 kDa		0.62	1	2	2		2	3						3			3
180	60S ribosomal protein L14 [Homo sapiens] >gi|78000183|ref|NP_001030168.1| 60S ribosomal protein L14 [Homo sapiens] >gi|212276521|sp|P50914|RL14_HUMAN RecName: Full=60S ribosomal protein L14; AltName: Full=CAG-ISL 7 >gi|71564540|gb|AAZ38460.1| CAG-ISL 7 [Homo sapiens]	NP_003964.3 (+1)	RPL14	23 kDa		0.39	0	0	5		1	7						3
181	elongation factor 1-delta isoform 2 [Homo sapiens] >gi|194239727|ref|NP_001123527.1| elongation factor 1-delta isoform 2 [Homo sapiens] >gi|194239731|ref|NP_001123529.1| elongation factor 1-delta isoform 2 [Homo sapiens] >gi|20141357|sp|P29692|EF1D_HUMAN RecName: Full=Elongation factor 1-delta; Short=EF-1-delta; AltName: Full=Antigen NY-CO-4 >gi|14602799|gb|AAH09907.1| Eukaryotic translation elon…	NP_001951.2 (+1)	EEF1D	31 kDa	TRUE	0.49		3	5			7						6			0
182	F-actin-capping protein subunit alpha-1 [Homo sapiens] >gi|397478851|ref|XP_003810749.1| PREDICTED: F-actin-capping protein subunit alpha-1 [Pan paniscus] >gi|1705650|sp|P52907|CAZA1_HUMAN RecName: Full=F-actin-capping protein subunit alpha-1; AltName: Full=CapZ alpha-1 >gi|1336099|gb|AAC00533.1| capping protein alpha subunit isoform 1 [Homo sapiens] >gi|12652785|gb|AAH00144.1| Capping protein (a…	NP_006126.1	CAPZA1	33 kDa		0.54	6	6	2		1	4		2				2		1
183	14-3-3 protein theta [Homo sapiens] >gi|118151330|ref|NP_001071595.1| 14-3-3 protein theta [Bos taurus] >gi|57098115|ref|XP_532871.1| PREDICTED: 14-3-3 protein theta isoform 1 [Canis lupus familiaris] >gi|149727776|ref|XP_001503630.1| PREDICTED: 14-3-3 protein theta-like [Equus caballus] >gi|296224518|ref|XP_002758087.1| PREDICTED: 14-3-3 protein theta [Callithrix jacchus] >gi|332247254|ref|XP_00…	NP_006817.1	YWHAQ	28 kDa	TRUE	0.17	5	3	5		1
184	ATP-dependent RNA helicase DDX3X isoform 1 [Homo sapiens] >gi|390479673|ref|XP_002762845.2| PREDICTED: ATP-dependent RNA helicase DDX3X isoform 1 [Callithrix jacchus] >gi|395753838|ref|XP_002831596.2| PREDICTED: ATP-dependent RNA helicase DDX3X isoform 1 [Pongo abelii] >gi|402909914|ref|XP_003917646.1| PREDICTED: ATP-dependent RNA helicase DDX3X isoform 1 [Papio anubis] >gi|410988375|ref|XP_00400…	NP_001347.3	DDX3X	73 kDa	TRUE	0.22	1	5	7		2	7						4			1
185	tropomyosin alpha-3 chain isoform 2 [Homo sapiens] >gi|48675927|ref|NP_001001632.1| tropomyosin alpha-3 chain [Sus scrofa] >gi|55593362|ref|XP_514431.1| PREDICTED: tropomyosin alpha-3 chain isoform 27 [Pan troglodytes] >gi|296228971|ref|XP_002760079.1| PREDICTED: tropomyosin alpha-3 chain isoform 3 [Callithrix jacchus] >gi|301774274|ref|XP_002922540.1| PREDICTED: tropomyosin alpha-3 chain-like is…	NP_705935.1	TPM3	29 kDa	TRUE	0.44	17	5	5		4	9		5				4
186	60S ribosomal protein L27a [Homo sapiens] >gi|197098024|ref|NP_001124757.1| 60S ribosomal protein L27a [Pongo abelii] >gi|332211714|ref|XP_003254958.1| PREDICTED: 60S ribosomal protein L27a-like [Nomascus leucogenys] >gi|332211716|ref|XP_003254959.1| PREDICTED: 60S ribosomal protein L27a-like [Nomascus leucogenys] >gi|332211718|ref|XP_003254960.1| PREDICTED: 60S ribosomal protein L27a-like [Nomas…	NP_000981.1	RPL27A	17 kDa		0.034	2	3	7		1	7						3
187	heterogeneous nuclear ribonucleoprotein F [Homo sapiens] >gi|148470397|ref|NP_001091678.1| heterogeneous nuclear ribonucleoprotein F [Homo sapiens] >gi|148470400|ref|NP_001091677.1| heterogeneous nuclear ribonucleoprotein F [Homo sapiens] >gi|148470402|ref|NP_001091675.1| heterogeneous nuclear ribonucleoprotein F [Homo sapiens] >gi|148470404|ref|NP_001091674.1| heterogeneous nuclear ribonucleopro…	NP_004957.1 (+5)	HNRNPF	46 kDa	TRUE	0.14	2	6	9		2	7						8
188	60S ribosomal protein L30 [Homo sapiens] >gi|6677783|ref|NP_033109.1| 60S ribosomal protein L30 [Mus musculus] >gi|12083659|ref|NP_073190.1| 60S ribosomal protein L30 [Rattus norvegicus] >gi|77735815|ref|NP_001029606.1| 60S ribosomal protein L30 [Bos taurus] >gi|254553337|ref|NP_001156957.1| 60S ribosomal protein L30 [Mus musculus] >gi|298104080|ref|NP_001177107.1| ribosomal protein L30 [Sus scro…	NP_000980.1	RPL30	13 kDa		0.37	2	1	4		0	8						3
189	erlin-2 isoform 1 [Homo sapiens] >gi|197103070|ref|NP_001126372.1| erlin-2 [Pongo abelii] >gi|114619657|ref|XP_001169738.1| PREDICTED: erlin-2 isoform 1 [Pan troglodytes] >gi|397521405|ref|XP_003830787.1| PREDICTED: erlin-2 [Pan paniscus] >gi|38257366|sp|O94905|ERLN2_HUMAN RecName: Full=Erlin-2; AltName: Full=Endoplasmic reticulum lipid raft-associated protein 2; AltName: Full=Stomatin-prohibitin…	NP_009106.1	ERLIN2	38 kDa	TRUE	0.51	5	1	3		2	2					1	2		1		3
190	calmodulin [Homo sapiens] >gi|5901912|ref|NP_008819.1| calmodulin [Homo sapiens] >gi|6680832|ref|NP_031615.1| calmodulin [Mus musculus] >gi|6680834|ref|NP_031616.1| calmodulin [Mus musculus] >gi|6753244|ref|NP_033920.1| calmodulin [Mus musculus] >gi|6978591|ref|NP_036650.1| calmodulin [Rattus norvegicus] >gi|8394168|ref|NP_059022.1| calmodulin [Rattus norvegicus] >gi|14010863|ref|NP_114175.1| cal…	NP_001734.1 (+2)	CALM2	17 kDa		0.71	2	2	1		2	7						2		2		2	1
191	protein transport protein Sec61 subunit alpha isoform 1 [Homo sapiens] >gi|8394252|ref|NP_058602.1| protein transport protein Sec61 subunit alpha isoform 1 [Mus musculus] >gi|40538882|ref|NP_954865.1| protein transport protein Sec61 subunit alpha isoform 1 [Rattus norvegicus] >gi|197099484|ref|NP_001126739.1| protein transport protein Sec61 subunit alpha isoform 1 [Pongo abelii] >gi|346986253|ref…	NP_037468.1	SEC61A1	52 kDa		0.5	7	2	1		0	3				1		2				3
192	serpin H1 precursor [Homo sapiens] >gi|333360851|ref|NP_001193943.1| serpin H1 precursor [Homo sapiens] >gi|350538839|ref|NP_001233539.1| serpin H1 precursor [Pan troglodytes] >gi|426369817|ref|XP_004051880.1| PREDICTED: serpin H1 isoform 1 [Gorilla gorilla gorilla] >gi|426369819|ref|XP_004051881.1| PREDICTED: serpin H1 isoform 2 [Gorilla gorilla gorilla] >gi|20141241|sp|P50454|SERPH_HUMAN RecNam…	NP_001226.2	SERPINH1	46 kDa		0.15	2	2	5		2	7										1
193	alpha-enolase isoform 1 [Homo sapiens] >gi|334278868|ref|NP_001207708.1| alpha-enolase [Pan troglodytes] >gi|397503097|ref|XP_003822172.1| PREDICTED: alpha-enolase [Pan paniscus] >gi|426327687|ref|XP_004024644.1| PREDICTED: alpha-enolase isoform 1 [Gorilla gorilla gorilla] >gi|119339|sp|P06733|ENOA_HUMAN RecName: Full=Alpha-enolase; AltName: Full=2-phospho-D-glycerate hydro-lyase; AltName: Full=C…	NP_001419.1	ENO1	47 kDa		0.53	1	4	2		1	7
194	rRNA 2'-O-methyltransferase fibrillarin [Homo sapiens] >gi|114677237|ref|XP_512658.2| PREDICTED: rRNA 2'-O-methyltransferase fibrillarin isoform 7 [Pan troglodytes] >gi|397482681|ref|XP_003812548.1| PREDICTED: rRNA 2'-O-methyltransferase fibrillarin isoform 1 [Pan paniscus] >gi|14549159|sp|P22087|FBRL_HUMAN RecName: Full=rRNA 2'-O-methyltransferase fibrillarin; AltName: Full=34 kDa nucleolar scle…	NP_001427.2	FBL	34 kDa		0.69		2	6		1	3						5			2
195	sarcoplasmic/endoplasmic reticulum calcium ATPase 2 isoform a [Homo sapiens] >gi|306851|gb|AAA53194.1| HK2 [Homo sapiens] >gi|119618309|gb|EAW97903.1| ATPase, Ca++ transporting, cardiac muscle, slow twitch 2, isoform CRA_b [Homo sapiens]	NP_001672.1 (+1)	ATP2A2	110 kDa		0.61	10		3	1		1							0			7
196	cytoplasmic dynein 1 heavy chain 1 [Homo sapiens] >gi|332254191|ref|XP_003276212.1| PREDICTED: cytoplasmic dynein 1 heavy chain 1-like [Nomascus leucogenys] >gi|57015308|sp|Q14204|DYHC1_HUMAN RecName: Full=Cytoplasmic dynein 1 heavy chain 1; AltName: Full=Cytoplasmic dynein heavy chain 1; AltName: Full=Dynein heavy chain, cytosolic >gi|50345286|gb|AAT74625.1| dynein, cytoplasmic, heavy polypeptid…	NP_001367.2	DYNC1H1	532 kDa		0.37	1	2	2			7						2			0
197	supervillin isoform 2 [Homo sapiens] >gi|251757344|sp|O95425|SVIL_HUMAN RecName: Full=Supervillin; AltName: Full=Archvillin; AltName: Full=p205/p250 >gi|225000488|gb|AAI72362.1| Supervillin [synthetic construct]	NP_068506.2	SVIL	248 kDa		0.2	1	1	8			4						2
198	signal recognition particle 72 kDa protein isoform 1 [Homo sapiens] >gi|6094347|sp|O76094|SRP72_HUMAN RecName: Full=Signal recognition particle 72 kDa protein; Short=SRP72 >gi|3243033|gb|AAC97490.1| signal recognition particle 72 [Homo sapiens] >gi|3335650|gb|AAC27324.1| signal recognition particle 72 [Homo sapiens] >gi|119625901|gb|EAX05496.1| signal recognition particle 72kDa, isoform CRA_b [Ho…	NP_008878.3	SRP72	75 kDa		0.12		4	10			7						1
199	cytoskeleton-associated protein 4 [Homo sapiens] >gi|74735614|sp|Q07065|CKAP4_HUMAN RecName: Full=Cytoskeleton-associated protein 4; AltName: Full=63-kDa cytoskeleton-linking membrane protein; Short=Climp-63; Short=p63 >gi|19572637|emb|CAA49535.2| P63 protein [Homo sapiens] >gi|52789253|gb|AAH82972.1| Cytoskeleton-associated protein 4 [Homo sapiens] >gi|119618178|gb|EAW97772.1| cytoskeleton-assoc…	NP_006816.2	CKAP4	66 kDa		0.11	4		7			5						1
200	histone H2A.Z [Homo sapiens] >gi|7949045|ref|NP_058030.1| histone H2A.Z [Mus musculus] >gi|12083611|ref|NP_073165.1| histone H2A.Z [Rattus norvegicus] >gi|27807373|ref|NP_777234.1| histone H2A.Z [Bos taurus] >gi|57164301|ref|NP_001009270.1| histone H2A.Z [Ovis aries] >gi|178056781|ref|NP_001116594.1| histone H2A.Z [Sus scrofa] >gi|197097924|ref|NP_001127318.1| histone H2A.Z [Pongo abelii] >gi|302…	NP_002097.1 (+1)	H2AFZ	14 kDa	TRUE	0.87	4	5	7	0	4	10	1					10			5
201	mitochondrial 2-oxoglutarate/malate carrier protein isoform 1 [Homo sapiens] >gi|55644901|ref|XP_523558.1| PREDICTED: mitochondrial 2-oxoglutarate/malate carrier protein isoform 5 [Pan troglodytes] >gi|397477744|ref|XP_003810229.1| PREDICTED: mitochondrial 2-oxoglutarate/malate carrier protein isoform 1 [Pan paniscus] >gi|426383669|ref|XP_004058401.1| PREDICTED: mitochondrial 2-oxoglutarate/malat…	NP_003553.2	SLC25A11	34 kDa		0.78	0	2	2		2	6						7			1	1
202	60S ribosomal protein L31 isoform 1 [Homo sapiens] >gi|11968078|ref|NP_071951.1| 60S ribosomal protein L31 [Rattus norvegicus] >gi|16716589|ref|NP_444487.1| 60S ribosomal protein L31 [Mus musculus] >gi|70778766|ref|NP_001020512.1| 60S ribosomal protein L31 [Bos taurus] >gi|356582270|ref|NP_001239132.1| 60S ribosomal protein L31 [Canis lupus familiaris] >gi|356582309|ref|NP_001239147.1| 60S riboso…	NP_000984.1	RPL31	14 kDa		0.35	2	5	5		2	5						2			2
203	40S ribosomal protein S11 [Homo sapiens] >gi|13592071|ref|NP_112372.1| 40S ribosomal protein S11 [Rattus norvegicus] >gi|21426889|ref|NP_038753.1| 40S ribosomal protein S11 [Mus musculus] >gi|307691227|ref|NP_001182683.1| ribosomal protein S11 [Macaca mulatta] >gi|346227226|ref|NP_001230999.1| 40S ribosomal protein S11 [Sus scrofa] >gi|73947970|ref|XP_533619.2| PREDICTED: 40S ribosomal protein S1…	NP_001006.1		18 kDa		0.59	3	1	3		1	5						5			1
204	prohibitin 2 [Homo sapiens]	gi|6005854	RPS11	?		0.75	10		2	1		1						1			1	5
205	histone H2A type 2-B [Homo sapiens] >gi|109015973|ref|XP_001096734.1| PREDICTED: histone H2A type 2-B-like [Macaca mulatta] >gi|114559181|ref|XP_001166488.1| PREDICTED: histone H2A type 2-B-like [Pan troglodytes] >gi|119889440|ref|XP_871733.2| PREDICTED: histone H2A type 2-B [Bos taurus] >gi|149751194|ref|XP_001488556.1| PREDICTED: histone H2A type 2-B-like [Equus caballus] >gi|194036302|ref|XP_0…	NP_778235.1	HIST2H2AB	14 kDa	TRUE	0.57	7	6	6		6	8						6			6
206	tRNA-splicing ligase RtcB homolog [Homo sapiens] >gi|114686058|ref|XP_001152688.1| PREDICTED: tRNA-splicing ligase RtcB homolog isoform 2 [Pan troglodytes] >gi|297708686|ref|XP_002831088.1| PREDICTED: tRNA-splicing ligase RtcB homolog isoform 1 [Pongo abelii] >gi|332218056|ref|XP_003258175.1| PREDICTED: tRNA-splicing ligase RtcB homolog isoform 1 [Nomascus leucogenys] >gi|397501751|ref|XP_0038215…	NP_055121.1	RTCB	55 kDa		0.15		2	5		1	5						2
207	39S ribosomal protein L11, mitochondrial isoform a [Homo sapiens] >gi|55636509|ref|XP_522076.1| PREDICTED: uncharacterized protein LOC466677 isoform 2 [Pan troglodytes] >gi|397517043|ref|XP_003828729.1| PREDICTED: 39S ribosomal protein L11, mitochondrial [Pan paniscus] >gi|22001931|sp|Q9Y3B7|RM11_HUMAN RecName: Full=39S ribosomal protein L11, mitochondrial; Short=L11mt; Short=MRP-L11; Flags: Prec…	NP_057134.1	MRPL11	21 kDa		0.61		1	8			9						5
208	ras-related protein Rab-5C isoform a [Homo sapiens] >gi|41393614|ref|NP_958842.1| ras-related protein Rab-5C isoform a [Homo sapiens] >gi|197101217|ref|NP_001127529.1| ras-related protein Rab-5C [Pongo abelii] >gi|350539365|ref|NP_001233312.1| ras-related protein Rab-5C [Pan troglodytes] >gi|388454362|ref|NP_001253100.1| ras-related protein Rab-5C [Macaca mulatta] >gi|332260865|ref|XP_003279501.1…	NP_004574.2 (+1)	RAB5C	23 kDa	TRUE	0.58	8	1	3			4						1		0	1	3
209	ribosomal protein S18 [Homo sapiens]	gi|11968182 (+1)	RPS18	?		0.26	4	1	6		1	6						3			1
210	40S ribosomal protein S16 [Homo sapiens] >gi|75812950|ref|NP_001028796.1| 40S ribosomal protein S16 [Bos taurus] >gi|158966704|ref|NP_038675.2| 40S ribosomal protein S16 [Mus musculus] >gi|212549659|ref|NP_001131092.1| 40S ribosomal protein S16 [Sus scrofa] >gi|310703682|ref|NP_001162617.1| 40S ribosomal protein S16 [Rattus norvegicus] >gi|388453030|ref|NP_001252707.1| 40S ribosomal protein S16 […	NP_001011.1	RPS16	16 kDa		0.04	4	1	5		1	7						2
211	E3 ubiquitin-protein ligase TRIM21 [Homo sapiens] >gi|114635781|ref|XP_508239.2| PREDICTED: E3 ubiquitin-protein ligase TRIM21 isoform 2 [Pan troglodytes] >gi|133250|sp|P19474|RO52_HUMAN RecName: Full=E3 ubiquitin-protein ligase TRIM21; AltName: Full=52 kDa Ro protein; AltName: Full=52 kDa ribonucleoprotein autoantigen Ro/SS-A; AltName: Full=RING finger protein 81; AltName: Full=Ro(SS-A); AltName…	NP_003132.2	TRIM21	54 kDa		0.56	5									1		3		0	1	5
212	serine beta-lactamase-like protein LACTB, mitochondrial isoform a [Homo sapiens] >gi|46397478|sp|P83111|LACTB_HUMAN RecName: Full=Serine beta-lactamase-like protein LACTB, mitochondrial; Flags: Precursor >gi|45501256|gb|AAH67288.1| Lactamase, beta [Homo sapiens]	NP_116246.2	LACTB	61 kDa		0.27	2	2	4			10						1
213	plasminogen activator inhibitor 1 RNA-binding protein isoform 1 [Homo sapiens] >gi|52783206|sp|Q8NC51|PAIRB_HUMAN RecName: Full=Plasminogen activator inhibitor 1 RNA-binding protein; AltName: Full=PAI1 RNA-binding protein 1; Short=PAI-RBP1; AltName: Full=SERPINE1 mRNA-binding protein 1 >gi|12804377|gb|AAH03049.1| SERPINE1 mRNA binding protein 1 [Homo sapiens] >gi|14165496|gb|AAH08045.1| SERPINE1 …	NP_001018077.1 (+3)	SERBP1	45 kDa		0.54			7		2	7						3			1
214	putative ribosomal RNA methyltransferase NOP2 isoform 1 [Homo sapiens] >gi|76150625|ref|NP_001028886.1| putative ribosomal RNA methyltransferase NOP2 isoform 1 [Homo sapiens] >gi|112180609|gb|AAH65257.1| NOP2 nucleolar protein homolog (yeast) [Homo sapiens] >gi|193786365|dbj|BAG51648.1| unnamed protein product [Homo sapiens]	NP_006161.2 (+1)	NOP2	89 kDa		0.7		4	4			7						7			1
215	myosin VA (heavy polypeptide 12, myoxin) [Homo sapiens]	gi|115511014	MVA	?	TRUE	0.58	3		2			9						3
216	60S ribosomal protein L13a isoform 1 [Homo sapiens] >gi|114678451|ref|XP_512821.2| PREDICTED: 60S ribosomal protein L13a isoform 15 [Pan troglodytes] >gi|297697518|ref|XP_002825903.1| PREDICTED: 60S ribosomal protein L13a-like isoform 2 [Pongo abelii] >gi|397486519|ref|XP_003814375.1| PREDICTED: 60S ribosomal protein L13a isoform 1 [Pan paniscus] >gi|397486521|ref|XP_003814376.1| PREDICTED: 60S r…	NP_036555.1	RPL13A	24 kDa		0.7		0	4			5						3
217	annexin A7 isoform 1 [Homo sapiens] >gi|338244|gb|AAA36616.1| synexin [Homo sapiens] >gi|12803595|gb|AAH02632.1| Annexin A7 [Homo sapiens] >gi|21104444|dbj|BAB93492.1| annexin A7 [Homo sapiens] >gi|30583213|gb|AAP35851.1| annexin A7 [Homo sapiens] >gi|47115309|emb|CAG28614.1| ANXA7 [Homo sapiens] >gi|60655731|gb|AAX32429.1| annexin A7 [synthetic construct] >gi|119574878|gb|EAW54493.1| annexin A7,…	NP_001147.1 (+1)	ANXA7	50 kDa		0.51					7			6			7
218	tubulin beta-4B chain [Homo sapiens] >gi|22165384|ref|NP_666228.1| tubulin beta-4B chain [Mus musculus] >gi|77736271|ref|NP_001029835.1| tubulin beta-4B chain [Bos taurus] >gi|302563481|ref|NP_001181720.1| tubulin beta-2C chain [Macaca mulatta] >gi|350539271|ref|NP_001233307.1| tubulin, beta 2C [Pan troglodytes] >gi|73967439|ref|XP_848461.1| PREDICTED: tubulin beta-2C chain isoform 1 [Canis lupus…	NP_006079.1	TUBB4B	50 kDa	TRUE	0.75	20	5	19		5	21				1		10	1		3	14
219	ras-related protein Rab-13 [Homo sapiens] >gi|386782037|ref|NP_001248220.1| ras-related protein Rab-13 [Macaca mulatta] >gi|297663399|ref|XP_002810164.1| PREDICTED: ras-related protein Rab-13 [Pongo abelii] >gi|332220479|ref|XP_003259383.1| PREDICTED: ras-related protein Rab-13-like [Nomascus leucogenys] >gi|332810355|ref|XP_522433.3| PREDICTED: ras-related protein Rab-13 [Pan troglodytes] >gi|39…	NP_002861.1	RAB13	23 kDa	TRUE	0.71	5	3	4		1	3					1	1		1		4
220	ADP-ribosylation factor 1 [Homo sapiens] >gi|6680716|ref|NP_031502.1| ADP-ribosylation factor 1 [Mus musculus] >gi|11968098|ref|NP_071963.1| ADP-ribosylation factor 1 [Rattus norvegicus] >gi|28603778|ref|NP_788826.1| ADP-ribosylation factor 1 [Bos taurus] >gi|66879660|ref|NP_001019397.1| ADP-ribosylation factor 1 [Homo sapiens] >gi|66879662|ref|NP_001019398.1| ADP-ribosylation factor 1 [Homo sapi…	NP_001649.1 (+4)	RPL11	21 kDa	TRUE	0.77	5	2	2		2	1				1		2		2		3
221	guanine nucleotide-binding protein, beta-2 subunit [Homo sapiens]	gi|20357529	ARF1	?	TRUE	0.77	6	1	1		3	3		2				1				2
222	40S ribosomal protein S3 isoform 1 [Homo sapiens] >gi|77404290|ref|NP_001029219.1| 40S ribosomal protein S3 [Bos taurus] >gi|113205854|ref|NP_001038066.1| 40S ribosomal protein S3 [Sus scrofa] >gi|293331917|ref|NP_001168943.1| uncharacterized protein LOC100382757 [Zea mays] >gi|354622982|ref|NP_001238928.1| 40S ribosomal protein S3 [Pan troglodytes] >gi|378548190|ref|NP_001243731.1| 40S ribosomal…	NP_000996.2	RPS3	27 kDa		0.027	4	3	6		2	2						4
223	60S ribosomal protein L21 [Homo sapiens] >gi|354725920|ref|NP_001238973.1| 60S ribosomal protein L21 [Canis lupus familiaris] >gi|55629592|ref|XP_519455.1| PREDICTED: 60S ribosomal protein L21-like isoform 2 [Pan troglodytes] >gi|109071615|ref|XP_001110998.1| PREDICTED: 60S ribosomal protein L21-like isoform 1 [Macaca mulatta] >gi|109120251|ref|XP_001095211.1| PREDICTED: 60S ribosomal protein L21…	NP_000973.2	RPL21	19 kDa		0.055	1	3	2		2	3						0
224	40S ribosomal protein S13 [Homo sapiens] >gi|13386034|ref|NP_080809.1| 40S ribosomal protein S13 [Mus musculus] >gi|39930505|ref|NP_569116.1| 40S ribosomal protein S13 [Rattus norvegicus] >gi|49169798|ref|NP_001001783.1| 40S ribosomal protein S13 [Gallus gallus] >gi|70778778|ref|NP_001020513.1| 40S ribosomal protein S13 [Bos taurus] >gi|348605266|ref|NP_001231758.1| ribosomal protein S13 [Sus scr…	NP_001008.1	RPS13	17 kDa		0.042	2	1	5		1	7						1
225	28S ribosomal protein S2, mitochondrial [Homo sapiens] >gi|24212389|sp|Q9Y399|RT02_HUMAN RecName: Full=28S ribosomal protein S2, mitochondrial; Short=MRP-S2; Short=S2mt >gi|4929651|gb|AAD34086.1|AF151849_1 CGI-91 protein [Homo sapiens] >gi|14124982|gb|AAH08017.1| Mitochondrial ribosomal protein S2 [Homo sapiens] >gi|15080676|dbj|BAB62529.1| mitochondrial ribosomal protein S2 [Homo sapiens] >gi|15…	NP_057118.1	MRPS2	33 kDa		0.032	1	3	4		1	4						2
226	transducin beta-like protein 2 precursor [Homo sapiens] >gi|12643953|sp|Q9Y4P3|TBL2_HUMAN RecName: Full=Transducin beta-like protein 2; AltName: Full=WS beta-transducin repeats protein; Short=WS-betaTRP; AltName: Full=Williams-Beuren syndrome chromosomal region 13 protein >gi|6318292|gb|AAF06823.1|AF097484_1 transducin beta-like 2 [Homo sapiens] >gi|6318294|gb|AAF06824.1|AF097485_1 transducin bet…	NP_036585.1	TBL2	50 kDa		0.29	1	3	5			6						5
227	signal recognition particle 68 kDa protein isoform 1 [Homo sapiens] >gi|37154869|sp|Q9UHB9|SRP68_HUMAN RecName: Full=Signal recognition particle 68 kDa protein; Short=SRP68 >gi|22760309|dbj|BAC11145.1| unnamed protein product [Homo sapiens] >gi|119609765|gb|EAW89359.1| signal recognition particle 68kDa, isoform CRA_b [Homo sapiens]	NP_055045.2	SRP68	71 kDa		0.26		2	10			5						2
228	stomatin-like protein 2 [Homo sapiens] >gi|114624325|ref|XP_520553.2| PREDICTED: stomatin (EPB72)-like 2 isoform 4 [Pan troglodytes] >gi|297684117|ref|XP_002819699.1| PREDICTED: stomatin-like protein 2 isoform 1 [Pongo abelii] >gi|397519441|ref|XP_003829867.1| PREDICTED: stomatin-like protein 2 isoform 1 [Pan paniscus] >gi|426361693|ref|XP_004048035.1| PREDICTED: stomatin-like protein 2 isoform 1…	NP_038470.1	STOML2	39 kDa		0.15	6		2			1				1	1	1	1	2		4
229	40S ribosomal protein S25 [Homo sapiens] >gi|28372479|ref|NP_077228.1| 40S ribosomal protein S25 [Mus musculus] >gi|53850582|ref|NP_001005528.1| 40S ribosomal protein S25 [Rattus norvegicus] >gi|57164201|ref|NP_001009457.1| 40S ribosomal protein S25 [Ovis aries] >gi|70778964|ref|NP_001020486.1| 40S ribosomal protein S25 [Bos taurus] >gi|350537853|ref|NP_001232068.1| putative 40S ribosomal protein…	NP_001019.1	RPS25	14 kDa		0.43	1	2	3		1	4		0				2			1		1
230	F-actin-capping protein subunit beta isoform 1 [Homo sapiens] >gi|6753262|ref|NP_033928.1| F-actin-capping protein subunit beta isoform b [Mus musculus] >gi|54400732|ref|NP_001005903.1| F-actin-capping protein subunit beta [Rattus norvegicus] >gi|164664456|ref|NP_001106915.1| F-actin-capping protein subunit beta [Sus scrofa] >gi|206597563|ref|NP_001127638.1| F-actin-capping protein subunit beta […	NP_004921.1	CAPZB	31 kDa		0.42	4	2	3		1	3		2				1
231	tropomyosin alpha-1 chain isoform 4 [Homo sapiens] >gi|114657469|ref|XP_001173721.1| PREDICTED: tropomyosin alpha-1 chain isoform 21 [Pan troglodytes] >gi|397515478|ref|XP_003827977.1| PREDICTED: tropomyosin alpha-1 chain [Pan paniscus] >gi|426379318|ref|XP_004056346.1| PREDICTED: tropomyosin alpha-1 chain isoform 1 [Gorilla gorilla gorilla] >gi|339944|gb|AAA36771.1| tropomyosin [Homo sapiens] >g…	NP_001018006.1	TPM1	33 kDa	TRUE	0.73	8		4		5	6		4				2		1
232	tropomodulin-3 [Homo sapiens] >gi|23396884|sp|Q9NYL9|TMOD3_HUMAN RecName: Full=Tropomodulin-3; AltName: Full=Ubiquitous tropomodulin; Short=U-Tmod >gi|7288861|gb|AAF45299.1|AF237631_1 ubiquitous tropomodulin U-Tmod [Homo sapiens] >gi|18089010|gb|AAH20542.1| Tropomodulin 3 (ubiquitous) [Homo sapiens] >gi|189069126|dbj|BAG35464.1| unnamed protein product [Homo sapiens]	NP_055362.1	TMOD3	40 kDa		0.73	7	2	1			7		1				2		1
233	non-histone chromosomal protein HMG-14 [Homo sapiens] >gi|281183177|ref|NP_001162465.1| non-histone chromosomal protein HMG-14 [Papio anubis] >gi|109071798|ref|XP_001113912.1| PREDICTED: non-histone chromosomal protein HMG-14 [Macaca mulatta] >gi|114684383|ref|XP_514899.2| PREDICTED: uncharacterized protein LOC458552 [Pan troglodytes] >gi|297287506|ref|XP_001118717.2| PREDICTED: non-histone chrom…	NP_004956.5	HMGN1	11 kDa		0.66	0	2	4		1	2						6			3
234	RNA-binding protein FUS isoform 1 [Homo sapiens] >gi|544357|sp|P35637|FUS_HUMAN RecName: Full=RNA-binding protein FUS; AltName: Full=75 kDa DNA-pairing protein; AltName: Full=Oncogene FUS; AltName: Full=Oncogene TLS; AltName: Full=POMp75; AltName: Full=Translocated in liposarcoma protein >gi|386157|gb|AAB27102.1| TLS [Homo sapiens] >gi|3582784|gb|AAC35285.1| FUS/TLS protein [Homo sapiens] >gi|126…	NP_004951.1	FUS	53 kDa	TRUE	0.51		4	3		2	6						4			1
235	U3 small nucleolar RNA-interacting protein 2 [Homo sapiens] >gi|37999898|sp|O43818|U3IP2_HUMAN RecName: Full=U3 small nucleolar RNA-interacting protein 2; AltName: Full=RRP9 homolog; AltName: Full=U3 small nucleolar ribonucleoprotein-associated 55 kDa protein; Short=U3 snoRNP-associated 55 kDa protein; Short=U3-55K >gi|2832331|emb|CAA04687.1| U3 snoRNP associated 55 kDa protein [Homo sapiens] >gi…	NP_004695.1	RRP9	52 kDa		0.39		4	3		1	4						5
236	ATP-dependent RNA helicase DDX1 [Homo sapiens] >gi|426334776|ref|XP_004028913.1| PREDICTED: ATP-dependent RNA helicase DDX1 [Gorilla gorilla gorilla] >gi|6919862|sp|Q92499|DDX1_HUMAN RecName: Full=ATP-dependent RNA helicase DDX1; AltName: Full=DEAD box protein 1; AltName: Full=DEAD box protein retinoblastoma; Short=DBP-RB >gi|3123574|emb|CAA49992.1| member of DEAD box protein family [Homo sapiens…	NP_004930.1	DDX1	82 kDa		0.11		5	5		1	5						2
237	prohibitin [Homo sapiens] >gi|77736091|ref|NP_001029744.1| prohibitin [Bos taurus] >gi|158819069|ref|NP_001103649.1| prohibitin [Canis lupus familiaris] >gi|160333845|ref|NP_001103918.1| prohibitin [Felis catus] >gi|350534680|ref|NP_001233332.1| prohibitin [Pan troglodytes] >gi|388453339|ref|NP_001253252.1| prohibitin [Macaca mulatta] >gi|296202533|ref|XP_002748500.1| PREDICTED: prohibitin isofor…	NP_002625.1	PHB	30 kDa		0.49	7		4			4									0	4
238	major vault protein [Homo sapiens] >gi|19913412|ref|NP_005106.2| major vault protein [Homo sapiens] >gi|397476032|ref|XP_003809415.1| PREDICTED: major vault protein isoform 1 [Pan paniscus] >gi|397476034|ref|XP_003809416.1| PREDICTED: major vault protein isoform 2 [Pan paniscus] >gi|21542417|sp|Q14764|MVP_HUMAN RecName: Full=Major vault protein; Short=MVP; AltName: Full=Lung resistance-related pr…	NP_059447.2 (+1)	MVP	99 kDa		0.52	2	0	4			7						3			0
239	serine/arginine-rich splicing factor 1 isoform 1 [Homo sapiens] >gi|34328400|ref|NP_775550.2| serine/arginine-rich splicing factor 1 isoform 1 [Mus musculus] >gi|83921643|ref|NP_001033096.1| serine/arginine-rich splicing factor 1 [Sus scrofa] >gi|115497078|ref|NP_001069862.1| serine/arginine-rich splicing factor 1 [Bos taurus] >gi|157818019|ref|NP_001103022.1| splicing factor, arginine/serine-ric…	NP_008855.1	SRSF1	28 kDa	TRUE	0.43		3	4		0	8						3
240	mitochondrial import inner membrane translocase subunit TIM50 [Homo sapiens] >gi|119577306|gb|EAW56902.1| translocase of inner mitochondrial membrane 50 homolog (yeast), isoform CRA_b [Homo sapiens] >gi|119577307|gb|EAW56903.1| translocase of inner mitochondrial membrane 50 homolog (yeast), isoform CRA_b [Homo sapiens]	NP_001001563.1	TIMM50	50 kDa		0.65	5		2		2	4							1			1
241	ELAV-like protein 1 [Homo sapiens] >gi|114675067|ref|XP_001156643.1| PREDICTED: ELAV-like protein 1 isoform 2 [Pan troglodytes] >gi|395750352|ref|XP_002828622.2| PREDICTED: ELAV-like protein 1 [Pongo abelii] >gi|395841768|ref|XP_003793705.1| PREDICTED: ELAV-like protein 1 [Otolemur garnettii] >gi|402914021|ref|XP_003919435.1| PREDICTED: ELAV-like protein 1 [Papio anubis] >gi|403296075|ref|XP_0039…	NP_001410.2	ELAVL1	36 kDa		0.15		3	4		2	6						3
242	nicotinamide phosphoribosyltransferase precursor [Homo sapiens] >gi|426357469|ref|XP_004046061.1| PREDICTED: nicotinamide phosphoribosyltransferase [Gorilla gorilla gorilla] >gi|1172027|sp|P43490|NAMPT_HUMAN RecName: Full=Nicotinamide phosphoribosyltransferase; Short=NAmPRTase; Short=Nampt; AltName: Full=Pre-B-cell colony-enhancing factor 1; Short=Pre-B cell-enhancing factor; AltName: Full=Visfat…	NP_005737.1	NAMPT	56 kDa		0.52	3		4			4										3
243	nucleolar protein 58 [Homo sapiens] >gi|17380155|sp|Q9Y2X3|NOP58_HUMAN RecName: Full=Nucleolar protein 58; AltName: Full=Nucleolar protein 5 >gi|4680298|gb|AAD27610.1|AF123534_1 nucleolar protein NOP5/NOP58 [Homo sapiens] >gi|9652082|gb|AAF91394.1|AF263608_1 nucleolar protein 5 [Homo sapiens] >gi|21595782|gb|AAH32592.1| NOP58 ribonucleoprotein homolog (yeast) [Homo sapiens] >gi|62988758|gb|AAY241…	NP_057018.1	NOP58	60 kDa		0.4		4			3	5						5
244	DNA topoisomerase 2-beta [Homo sapiens] >gi|119584761|gb|EAW64357.1| topoisomerase (DNA) II beta 180kDa, isoform CRA_a [Homo sapiens] >gi|162317664|gb|AAI56331.1| Topoisomerase (DNA) II beta 180kDa [synthetic construct] >gi|162318196|gb|AAI57119.1| Topoisomerase (DNA) II beta 180kDa [synthetic construct]	NP_001059.2	TOP2B	183 kDa	TRUE	0.53		5	6			12						9
245	ribosomal protein L11 [Homo sapiens]	gi|15431290	IL11	?		0.82	3	1	2		1	3		1				3			0	1
246	60S ribosomal protein L12 [Homo sapiens] >gi|45430019|ref|NP_991366.1| 60S ribosomal protein L12 [Bos taurus] >gi|353703764|ref|NP_001238858.1| 60S ribosomal protein L12 [Pan troglodytes] >gi|354542533|ref|NP_001238885.1| 60S ribosomal protein L12 [Canis lupus familiaris] >gi|291408313|ref|XP_002720524.1| PREDICTED: ribosomal protein L12-like [Oryctolagus cuniculus] >gi|296190864|ref|XP_002743371…	NP_000967.1	RPL12	18 kDa		0.3	2	1	3		1	3						2				1
247	ATPase family AAA domain-containing protein 3B [Homo sapiens] >gi|74745646|sp|Q5T9A4|ATD3B_HUMAN RecName: Full=ATPase family AAA domain-containing protein 3B; AltName: Full=AAA-TOB3 >gi|119576597|gb|EAW56193.1| ATPase family, AAA domain containing 3B, isoform CRA_b [Homo sapiens] >gi|158254604|dbj|BAF83275.1| unnamed protein product [Homo sapiens]	NP_114127.3	ATAD3B	73 kDa	TRUE	0.43	16	10	12		8	15
248	dimethyladenosine transferase 1, mitochondrial [Homo sapiens] >gi|426354983|ref|XP_004044918.1| PREDICTED: dimethyladenosine transferase 1, mitochondrial isoform 1 [Gorilla gorilla gorilla] >gi|426354985|ref|XP_004044919.1| PREDICTED: dimethyladenosine transferase 1, mitochondrial isoform 2 [Gorilla gorilla gorilla] >gi|74751555|sp|Q8WVM0|TFB1M_HUMAN RecName: Full=Dimethyladenosine transferase 1,…	NP_057104.2	TFB1M	40 kDa		0.0034	4	2	4		1	6						1
249	tubulin beta-6 chain [Homo sapiens] >gi|332849447|ref|XP_512200.3| PREDICTED: tubulin beta-6 chain isoform 4 [Pan troglodytes] >gi|426385498|ref|XP_004059247.1| PREDICTED: tubulin beta-6 chain isoform 1 [Gorilla gorilla gorilla] >gi|426385500|ref|XP_004059248.1| PREDICTED: tubulin beta-6 chain isoform 2 [Gorilla gorilla gorilla] >gi|68776070|sp|Q9BUF5|TBB6_HUMAN RecName: Full=Tubulin beta-6 chain…	NP_115914.1	TUBB6	50 kDa	TRUE	0.0052	8	5	11		1	14						3
250	nuclear factor 1 C-type isoform 5 [Homo sapiens] >gi|15082410|gb|AAH12120.1| Nuclear factor I/C (CCAAT-binding transcription factor) [Homo sapiens] >gi|119589729|gb|EAW69323.1| nuclear factor I/C (CCAAT-binding transcription factor), isoform CRA_a [Homo sapiens] >gi|123993959|gb|ABM84581.1| nuclear factor I/C (CCAAT-binding transcription factor) [synthetic construct] >gi|123998239|gb|ABM86721.1| …	NP_005588.2 (+1)	NFIC	48 kDa	TRUE	0.61	1	1	7			6						3			1
251	28S ribosomal protein S29, mitochondrial isoform 1 [Homo sapiens] >gi|16905526|ref|NP_387506.1| 28S ribosomal protein S29, mitochondrial isoform 1 [Homo sapiens] >gi|315434212|ref|NP_001186778.1| 28S ribosomal protein S29, mitochondrial isoform 1 [Homo sapiens] >gi|1706299|sp|P51398|RT29_HUMAN RecName: Full=28S ribosomal protein S29, mitochondrial; Short=MRP-S29; Short=S29mt; AltName: Full=Death-…	NP_004623.1 (+1)	DAP3	46 kDa		0.059	1	2	4		1	8						1
252	40S ribosomal protein S7 [Homo sapiens] >gi|6755376|ref|NP_035430.1| 40S ribosomal protein S7 [Mus musculus] >gi|57618938|ref|NP_001009832.1| 40S ribosomal protein S7 [Felis catus] >gi|149642623|ref|NP_001092344.1| 40S ribosomal protein S7 [Bos taurus] >gi|201862122|ref|NP_113758.2| 40S ribosomal protein S7 [Rattus norvegicus] >gi|354622988|ref|NP_001238930.1| 40S ribosomal protein S7 [Pan troglo…	NP_001002.1	RPS7	22 kDa		0.15	0	3	8		1	3						3
253	translationally-controlled tumor protein [Homo sapiens] >gi|47523802|ref|NP_999538.1| translationally-controlled tumor protein [Sus scrofa] >gi|148727321|ref|NP_001092016.1| translationally-controlled tumor protein [Pan troglodytes] >gi|388453821|ref|NP_001253308.1| tumor protein, translationally-controlled 1 [Macaca mulatta] >gi|57103118|ref|XP_534126.1| PREDICTED: translationally-controlled tum…	NP_003286.1	TPT1	20 kDa		0.02	3	3	1			3						1
254	WD repeat-containing protein 36 [Homo sapiens] >gi|46577504|sp|Q8NI36|WDR36_HUMAN RecName: Full=WD repeat-containing protein 36; AltName: Full=T-cell activation WD repeat-containing protein; Short=TA-WDRP >gi|21205868|gb|AAM43838.1|AF385437_1 T-cell activation WD repeat protein [Homo sapiens] >gi|124375998|gb|AAI33026.1| WD repeat domain 36 [Homo sapiens] >gi|187952393|gb|AAI36518.1| WD repeat do…	NP_644810.1	WDR36	105 kDa		0.68		7	1			5						3			1
255	dolichyl-diphosphooligosaccharide--protein glycosyltransferase subunit STT3B [Homo sapiens] >gi|114585828|ref|XP_001166939.1| PREDICTED: dolichyl-diphosphooligosaccharide--protein glycosyltransferase subunit STT3B isoform 5 [Pan troglodytes] >gi|74715800|sp|Q8TCJ2|STT3B_HUMAN RecName: Full=Dolichyl-diphosphooligosaccharide--protein glycosyltransferase subunit STT3B; Short=Oligosaccharyl transfera…	NP_849193.1	STT3B	94 kDa	TRUE	0.14		1	3		3	4						1
256	60S ribosomal protein L5 [Homo sapiens] >gi|297664420|ref|XP_002810645.1| PREDICTED: 60S ribosomal protein L5 [Pongo abelii] >gi|332221898|ref|XP_003260100.1| PREDICTED: 60S ribosomal protein L5-like [Nomascus leucogenys] >gi|332809520|ref|XP_003308262.1| PREDICTED: 60S ribosomal protein L5 isoform 1 [Pan troglodytes] >gi|397473987|ref|XP_003808475.1| PREDICTED: 60S ribosomal protein L5 isoform 1…	NP_000960.2	RPL5	34 kDa		0.47		2	3			5						3
257	filamin-B isoform 2 [Homo sapiens] >gi|296434507|sp|O75369|FLNB_HUMAN RecName: Full=Filamin-B; Short=FLN-B; AltName: Full=ABP-278; AltName: Full=ABP-280 homolog; AltName: Full=Actin-binding-like protein; AltName: Full=Beta-filamin; AltName: Full=Filamin homolog 1; Short=Fh1; AltName: Full=Filamin-3; AltName: Full=Thyroid autoantigen; AltName: Full=Truncated actin-binding protein; Short=Truncated …	NP_001448.2	FLNB	278 kDa	TRUE	0.49		3	6			12						4
258	myb-binding protein 1A isoform 1 [Homo sapiens] >gi|119610841|gb|EAW90435.1| MYB binding protein (P160) 1a, isoform CRA_a [Homo sapiens]	NP_001099008.1 (+1)	MYBBP1A	149 kDa		0.69			6			8						3					0
259	tenascin precursor [Homo sapiens] >gi|281185495|sp|P24821|TENA_HUMAN RecName: Full=Tenascin; Short=TN; AltName: Full=Cytotactin; AltName: Full=GMEM; AltName: Full=GP 150-225; AltName: Full=Glioma-associated-extracellular matrix antigen; AltName: Full=Hexabrachion; AltName: Full=JI; AltName: Full=Myotendinous antigen; AltName: Full=Neuronectin; AltName: Full=Tenascin-C; Short=TN-C; Flags: Precursor	NP_002151.2	TNC	241 kDa		0.57	4	2	1		0	1		4				1			1
260	60S ribosomal protein L23 [Homo sapiens] >gi|12584986|ref|NP_075029.1| 60S ribosomal protein L23 [Mus musculus] >gi|56090279|ref|NP_001007600.1| 60S ribosomal protein L23 [Rattus norvegicus] >gi|58332166|ref|NP_001011231.1| ribosomal protein L23 [Xenopus (Silurana) tropicalis] >gi|194018720|ref|NP_001123427.1| 60S ribosomal protein L23 [Sus scrofa] >gi|318760126|ref|NP_001187049.1| 60S ribosomal …	NP_000969.1	RPL23	15 kDa		0.43	2	2	5		2	3		1				4				0
261	hornerin [Homo sapiens] >gi|45476906|sp|Q86YZ3|HORN_HUMAN RecName: Full=Hornerin >gi|55665870|emb|CAH70026.1| hornerin [Homo sapiens]	NP_001009931.1	HRNR	282 kDa		0.75		1			3	1	0	2			1					7
262	40S ribosomal protein S15a [Homo sapiens] >gi|16758882|ref|NP_446434.1| 40S ribosomal protein S15a [Rattus norvegicus] >gi|24762230|ref|NP_733769.1| 40S ribosomal protein S15a [Mus musculus] >gi|71772415|ref|NP_001025180.1| 40S ribosomal protein S15a [Homo sapiens] >gi|82697311|ref|NP_001032520.1| 40S ribosomal protein S15a [Bos taurus] >gi|354622951|ref|NP_001238921.1| 40S ribosomal protein S15a…	NP_001010.2 (+1)	RAB14	15 kDa		0.076	2	2	3		2	2						2
263	interleukin enhancer binding factor 2 [Homo sapiens]	gi|24234747	RPS15A	?		0.5		4	5		1	4						4			1
264	40S ribosomal protein S8 [Homo sapiens] >gi|6677813|ref|NP_033124.1| 40S ribosomal protein S8 [Mus musculus] >gi|13928986|ref|NP_113894.1| 40S ribosomal protein S8 [Rattus norvegicus] >gi|70778956|ref|NP_001020488.1| 40S ribosomal protein S8 [Bos taurus] >gi|55586251|ref|XP_513132.1| PREDICTED: 40S ribosomal protein S8 isoform 9 [Pan troglodytes] >gi|109003617|ref|XP_001099080.1| PREDICTED: 40S r…	NP_001003.1	RPS8	24 kDa		0.16	1	2	6		3	4						3
265	vesicle-associated membrane protein-associated protein A isoform 1 [Homo sapiens] >gi|114672225|ref|XP_512022.2| PREDICTED: vesicle-associated membrane protein-associated protein A isoform 3 [Pan troglodytes]	NP_003565.4 (+1)	VAPA	33 kDa	TRUE	0.3	3	1	3			4						2				1
266	AP-2 complex subunit beta isoform b [Homo sapiens] >gi|344285704|ref|XP_003414600.1| PREDICTED: AP-1 complex subunit beta-1-like isoform 2 [Loxodonta africana] >gi|354498496|ref|XP_003511351.1| PREDICTED: AP-1 complex subunit beta-1-like isoform 1 [Cricetulus griseus] >gi|410051539|ref|XP_003953110.1| PREDICTED: AP-1 complex subunit beta-1 [Pan troglodytes] >gi|51702208|sp|P62944|AP2B1_RAT RecNam…	NP_001273.1 (+1)	AP2B1	105 kDa		0.13	2	2	2			3		0				3
267	membrane-associated progesterone receptor component 1 [Homo sapiens] >gi|397482957|ref|XP_003812676.1| PREDICTED: membrane-associated progesterone receptor component 1 [Pan paniscus] >gi|6647589|sp|O00264|PGRC1_HUMAN RecName: Full=Membrane-associated progesterone receptor component 1; Short=mPR >gi|2062022|emb|CAA73248.1| putative progesterone binding protein [Homo sapiens] >gi|21707709|gb|AAH342…	NP_006658.1	PGRMC1	22 kDa		0.0035	3	1	6		1	2										0
268	KH domain-containing, RNA-binding, signal transduction-associated protein 1 isoform 1 [Homo sapiens] >gi|296207324|ref|XP_002750593.1| PREDICTED: KH domain-containing, RNA-binding, signal transduction-associated protein 1 isoform 1 [Callithrix jacchus] >gi|297665692|ref|XP_002811176.1| PREDICTED: KH domain-containing, RNA-binding, signal transduction-associated protein 1 isoform 1 [Pongo abelii] …	NP_006550.1	KHDRBS1	48 kDa		0.49		2	3			4						4
269	ATP synthase subunit b, mitochondrial precursor [Homo sapiens] >gi|20455474|sp|P24539|AT5F1_HUMAN RecName: Full=ATP synthase subunit b, mitochondrial; Short=ATPase subunit b; Flags: Precursor >gi|13529203|gb|AAH05366.1| ATP synthase, H+ transporting, mitochondrial F0 complex, subunit B1 [Homo sapiens] >gi|13559061|emb|CAC36042.1| ATP synthase, H+ transporting, mitochondrial F0 complex, subunit B1…	NP_001679.2	ATP5PB	29 kDa		0.6	4	1	2		1	3						3		1		0
270	mitochondrial carrier homolog 2 [Homo sapiens] >gi|426368239|ref|XP_004051118.1| PREDICTED: mitochondrial carrier homolog 2 [Gorilla gorilla gorilla] >gi|67461001|sp|Q5R5M0|MTCH2_PONAB RecName: Full=Mitochondrial carrier homolog 2 >gi|67461088|sp|Q9Y6C9|MTCH2_HUMAN RecName: Full=Mitochondrial carrier homolog 2; AltName: Full=Met-induced mitochondrial protein >gi|5815345|gb|AAD52646.1|AF176008_1 m…	NP_055157.1	MTCH2	33 kDa		0.0072	3	1	5		1	4						1
271	28S ribosomal protein S22, mitochondrial [Homo sapiens] >gi|13633893|sp|P82650|RT22_HUMAN RecName: Full=28S ribosomal protein S22, mitochondrial; Short=MRP-S22; Short=S22mt >gi|9295329|gb|AAF86945.1|AF226045_1 GK002 [Homo sapiens] >gi|12667360|gb|AAK01406.1|AF321613_1 GIBT protein [Homo sapiens] >gi|14424546|gb|AAH09296.1| Mitochondrial ribosomal protein S22 [Homo sapiens] >gi|119599450|gb|EAW790…	NP_064576.1	MRPS22	41 kDa		0.3		1	8		1	5						2
272	charged multivesicular body protein 1a isoform 2 [Homo sapiens] >gi|197099452|ref|NP_001126640.1| charged multivesicular body protein 1a [Pongo abelii] >gi|397468304|ref|XP_003805829.1| PREDICTED: charged multivesicular body protein 1a [Pan paniscus] >gi|62510474|sp|Q5R605|CHM1A_PONAB RecName: Full=Charged multivesicular body protein 1a; AltName: Full=Chromatin-modifying protein 1a; Short=CHMP1a …	NP_002759.2	CHMP1A	22 kDa		0.21	3	1	3			3						4
273	mitochondrial ribonuclease P protein 1 precursor [Homo sapiens] >gi|221222465|sp|Q7L0Y3|MRRP1_HUMAN RecName: Full=Mitochondrial ribonuclease P protein 1; Short=Mitochondrial RNase P protein 1; AltName: Full=HBV pre-S2 trans-regulated protein 2; AltName: Full=RNA (guanine-9-)-methyltransferase domain-containing protein 1; AltName: Full=Renal carcinoma antigen NY-REN-49; AltName: Full=tRNA methyltr…	NP_060289.2	TRMT10C	47 kDa		0.095		2	3		1	8						0
274	ATP-dependent RNA helicase DDX18 [Homo sapiens] >gi|20532388|sp|Q9NVP1|DDX18_HUMAN RecName: Full=ATP-dependent RNA helicase DDX18; AltName: Full=DEAD box protein 18; AltName: Full=Myc-regulated DEAD box protein; Short=MrDb >gi|119615599|gb|EAW95193.1| DEAD (Asp-Glu-Ala-Asp) box polypeptide 18, isoform CRA_b [Homo sapiens] >gi|119615600|gb|EAW95194.1| DEAD (Asp-Glu-Ala-Asp) box polypeptide 18, iso…	NP_006764.3		75 kDa		0.3		5	2			4						1
275	magnesium transporter 1 [Homo sapiens]	gi|40255229		?		0.53	1		5			6						2
276	retinoic acid induced 14 [Homo sapiens]	gi|13470086	DDX18	?		0.46	1		5			6						1
277	ras-related protein Rab-2A isoform a [Homo sapiens] >gi|50979323|ref|NP_001003318.1| ras-related protein Rab-2A [Canis lupus familiaris] >gi|197098732|ref|NP_001126581.1| ras-related protein Rab-2A [Pongo abelii] >gi|302564413|ref|NP_001180789.1| ras-related protein Rab-2A [Macaca mulatta] >gi|350535689|ref|NP_001233386.1| ras-related protein Rab-2A [Pan troglodytes] >gi|296226560|ref|XP_00275898…	NP_002856.1	RAB2A	24 kDa		0.44	4	1				3					1			1		4
278	GTPase Rab14 [Homo sapiens]	gi|19923483	RAB2A	?	TRUE	0.61	2	3	1		2	1						2			0	4	1
279	dolichyl-diphosphooligosaccharide--protein glycosyltransferase 48 kDa subunit precursor [Homo sapiens] >gi|397486672|ref|XP_003814449.1| PREDICTED: dolichyl-diphosphooligosaccharide--protein glycosyltransferase 48 kDa subunit [Pan paniscus] >gi|12803531|gb|AAH02594.1| Dolichyl-diphosphooligosaccharide-protein glycosyltransferase [Homo sapiens] >gi|119615344|gb|EAW94938.1| dolichyl-diphosphooligos…	NP_005207.2	DDOST	51 kDa		0.45	2		2		2	3						2				1
280	40S ribosomal protein S23 [Homo sapiens] >gi|13195604|ref|NP_077137.1| 40S ribosomal protein S23 [Mus musculus] >gi|17530965|ref|NP_511172.1| 40S ribosomal protein S23 [Rattus norvegicus] >gi|77736325|ref|NP_001029862.1| 40S ribosomal protein S23 [Bos taurus] >gi|302191638|ref|NP_001180509.1| 40S ribosomal protein S23 [Macaca mulatta] >gi|350539970|ref|NP_001232329.1| putative ribosomal protein S…	NP_001016.1	RPS23	16 kDa		0.12	1	2	4		2	4						3
281	dolichyl-diphosphooligosaccharide--protein glycosyltransferase subunit 2 isoform 1 precursor [Homo sapiens] >gi|9297108|sp|P04844|RPN2_HUMAN RecName: Full=Dolichyl-diphosphooligosaccharide--protein glycosyltransferase subunit 2; AltName: Full=Dolichyl-diphosphooligosaccharide--protein glycosyltransferase 63 kDa subunit; AltName: Full=RIBIIR; AltName: Full=Ribophorin II; Short=RPN-II; AltName: Ful…	NP_002942.2	RPN2	69 kDa		0.19	5		5		1	3						1				1
282	histone H1.1 [Homo sapiens] >gi|18202479|sp|Q02539|H11_HUMAN RecName: Full=Histone H1.1; AltName: Full=Histone H1a >gi|296288|emb|CAA40409.1| histone H1 [Homo sapiens] >gi|22770667|gb|AAN06699.1| histone H1 [Homo sapiens] >gi|46854340|gb|AAH69492.1| Histone cluster 1, H1a [Homo sapiens] >gi|75516611|gb|AAI01594.1| Histone cluster 1, H1a [Homo sapiens] >gi|85567020|gb|AAI12141.1| Histone cluster 1…	NP_005316.1	HIST1H1A	22 kDa	TRUE	0.22		7	8		6	8						6
283	peptidyl-prolyl cis-trans isomerase A [Homo sapiens] >gi|74136179|ref|NP_001027981.1| peptidyl-prolyl cis-trans isomerase A [Macaca mulatta] >gi|114613184|ref|XP_001148412.1| PREDICTED: uncharacterized protein LOC463386 isoform 7 [Pan troglodytes] >gi|114613192|ref|XP_001148678.1| PREDICTED: uncharacterized protein LOC463386 isoform 11 [Pan troglodytes] >gi|332239466|ref|XP_003268924.1| PREDICTED…	NP_066953.1	PPIA	18 kDa		0.19		3	1		3	4						1
284	serine/arginine-rich splicing factor 3 [Homo sapiens] >gi|8567402|ref|NP_038691.1| serine/arginine-rich splicing factor 3 [Mus musculus] >gi|77736345|ref|NP_001029872.1| serine/arginine-rich splicing factor 3 [Bos taurus] >gi|114145746|ref|NP_001041372.1| splicing factor, arginine/serine-rich 3 [Rattus norvegicus] >gi|305855200|ref|NP_001182245.1| serine/arginine-rich splicing factor 3 [Ovis arie…	NP_003008.1	SRSF3	19 kDa	TRUE	0.21		3	4		1	3						3
285	AP-2 complex subunit alpha-1 isoform 1 [Homo sapiens] >gi|262527580|sp|O95782|AP2A1_HUMAN RecName: Full=AP-2 complex subunit alpha-1; AltName: Full=100 kDa coated vesicle protein A; AltName: Full=Adapter-related protein complex 2 alpha-1 subunit; AltName: Full=Adaptor protein complex AP-2 subunit alpha-1; AltName: Full=Alpha-adaptin A; AltName: Full=Alpha1-adaptin; AltName: Full=Clathrin assembly…	NP_055018.2 (+1)	AP2A1	108 kDa		0.24	2	1	1			3						2
286	glutamine--fructose-6-phosphate aminotransferase [isomerizing] 2 [Homo sapiens] >gi|397470331|ref|XP_003806778.1| PREDICTED: glucosamine--fructose-6-phosphate aminotransferase [isomerizing] 2 [Pan paniscus] >gi|6226820|sp|O94808|GFPT2_HUMAN RecName: Full=Glutamine--fructose-6-phosphate aminotransferase [isomerizing] 2; AltName: Full=D-fructose-6-phosphate amidotransferase 2; AltName: Full=Glutami…	NP_005101.1	GFPT2	77 kDa		0.014	4	3	1		1	5
287	60S ribosomal protein L35 [Homo sapiens] >gi|388452612|ref|NP_001252664.1| 60S ribosomal protein L35 [Macaca mulatta] >gi|332229994|ref|XP_003264171.1| PREDICTED: 60S ribosomal protein L35-like [Nomascus leucogenys] >gi|332832858|ref|XP_520251.2| PREDICTED: 60S ribosomal protein L35 isoform 2 [Pan troglodytes] >gi|338720515|ref|XP_001502098.3| PREDICTED: 60S ribosomal protein L35-like [Equus caba…	NP_009140.1	RPL35	15 kDa		0.57		1	3		0	4						4
288	lamin-B1 isoform 1 [Homo sapiens] >gi|125953|sp|P20700|LMNB1_HUMAN RecName: Full=Lamin-B1; Flags: Precursor >gi|307106|gb|AAA36162.1| lamin B [Homo sapiens] >gi|576840|gb|AAC37575.1| lamin B1 [Homo sapiens] >gi|74354337|gb|AAI03724.1| Lamin B1 [Homo sapiens] >gi|119569231|gb|EAW48846.1| lamin B1, isoform CRA_b [Homo sapiens] >gi|189069155|dbj|BAG35493.1| unnamed protein product [Homo sapiens] >gi…	NP_005564.1	LMNB1	66 kDa	TRUE	0.41		7	4		2	0						6			0
289	pinin [Homo sapiens] >gi|73921750|sp|Q9H307|PININ_HUMAN RecName: Full=Pinin; AltName: Full=140 kDa nuclear and cell adhesion-related phosphoprotein; AltName: Full=Desmosome-associated protein; AltName: Full=Domain-rich serine protein; Short=DRS protein; Short=DRSP; AltName: Full=Melanoma metastasis clone A protein; AltName: Full=Nuclear protein SDK3; AltName: Full=SR-like protein >gi|38566207|gb|…	NP_002678.2	PNN	82 kDa		0.18		4	4			4						2
290	sphingosine-1-phosphate lyase 1 [Homo sapiens] >gi|37999486|sp|O95470|SGPL1_HUMAN RecName: Full=Sphingosine-1-phosphate lyase 1; Short=S1PL; Short=SP-lyase 1; Short=SPL 1; Short=hSPL; AltName: Full=Sphingosine-1-phosphate aldolase >gi|5532487|gb|AAD44755.1|AF144638_1 sphingosine-1-phosphate lyase [Homo sapiens] >gi|31418633|gb|AAH52991.1| Sphingosine-1-phosphate lyase 1 [Homo sapiens] >gi|1195747…	NP_003892.2	SGPL1	64 kDa		0.35		2	3			6						1
291	sorting and assembly machinery component 50 homolog [Homo sapiens]	gi|31542301	SAMM50	?		0.52	5		1			1										2
292	CD44 antigen isoform 1 precursor [Homo sapiens] >gi|308153615|sp|P16070|CD44_HUMAN RecName: Full=CD44 antigen; AltName: Full=CDw44; AltName: Full=Epican; AltName: Full=Extracellular matrix receptor III; Short=ECMR-III; AltName: Full=GP90 lymphocyte homing/adhesion receptor; AltName: Full=HUTCH-I; AltName: Full=Heparan sulfate proteoglycan; AltName: Full=Hermes antigen; AltName: Full=Hyaluronate r…	NP_000601.3 (+3)	CD44	82 kDa		0.32	7	2	2		1	2		1				1				1
293	40S ribosomal protein S14 [Homo sapiens] >gi|31981100|ref|NP_065625.2| 40S ribosomal protein S14 [Mus musculus] >gi|62859657|ref|NP_001016722.1| uncharacterized protein LOC549476 [Xenopus (Silurana) tropicalis] >gi|68160915|ref|NP_001020241.1| 40S ribosomal protein S14 [Homo sapiens] >gi|68160922|ref|NP_001020242.1| 40S ribosomal protein S14 [Homo sapiens] >gi|71895291|ref|NP_001025790.1| 40S rib…	NP_005608.1 (+2)	RPS14	16 kDa		0.47	1	4	2		2	3						4				1
294	ATP synthase subunit f, mitochondrial isoform 2b [Homo sapiens] >gi|114614839|ref|XP_001139119.1| PREDICTED: pentatricopeptide repeat-containing protein 1 isoform 6 [Pan troglodytes] >gi|332866965|ref|XP_003318663.1| PREDICTED: pentatricopeptide repeat-containing protein 1 [Pan troglodytes] >gi|426357088|ref|XP_004045880.1| PREDICTED: ATP synthase subunit f, mitochondrial isoform 2 [Gorilla goril…	NP_001003713.1 (+3)	ATP5MF	10 kDa		0.62	4		3			2					1	2		2		2
295	voltage-dependent anion-selective channel protein 3 isoform 1 [Homo sapiens] >gi|332826039|ref|XP_001138480.2| PREDICTED: voltage-dependent anion-selective channel protein 3 isoform 1 [Pan troglodytes] >gi|426359492|ref|XP_004047007.1| PREDICTED: voltage-dependent anion-selective channel protein 3 isoform 1 [Gorilla gorilla gorilla] >gi|12643945|sp|Q9Y277|VDAC3_HUMAN RecName: Full=Voltage-depende…	NP_005653.3	VDAC3	31 kDa		0.47	10	14	22		9	21						1				2
296	histone H2B type 1-O [Homo sapiens] >gi|302564653|ref|NP_001180813.1| histone H2B type 1-O [Macaca mulatta] >gi|149429239|ref|XP_001511925.1| PREDICTED: histone H2B type 1-O-like [Ornithorhynchus anatinus] >gi|149450662|ref|XP_001513881.1| PREDICTED: histone H2B type 1-O-like [Ornithorhynchus anatinus] >gi|149495625|ref|XP_001505658.1| PREDICTED: histone H2B type 1-O-like [Ornithorhynchus anatinu…	NP_003518.2 (+3)	HIST1H2BO	14 kDa	TRUE	0.58	6	1	1		2	3						4		2
297	L-lactate dehydrogenase A chain isoform 1 [Homo sapiens] >gi|126047|sp|P00338|LDHA_HUMAN RecName: Full=L-lactate dehydrogenase A chain; Short=LDH-A; AltName: Full=Cell proliferation-inducing gene 19 protein; AltName: Full=LDH muscle subunit; Short=LDH-M; AltName: Full=Renal carcinoma antigen NY-REN-59 >gi|34313|emb|CAA26088.1| unnamed protein product [Homo sapiens] >gi|780261|emb|CAA26879.1| lact…	NP_005557.1	LDHA	37 kDa	TRUE	0.66	1	0	3			4						2		1
298	heterogeneous nuclear ribonucleoprotein D-like isoform a [Homo sapiens] >gi|114593989|ref|XP_001142372.1| PREDICTED: heterogeneous nuclear ribonucleoprotein D-like isoform 4 [Pan troglodytes] >gi|332819433|ref|XP_003310370.1| PREDICTED: heterogeneous nuclear ribonucleoprotein D-like [Pan troglodytes] >gi|397524661|ref|XP_003832307.1| PREDICTED: heterogeneous nuclear ribonucleoprotein D-like isofo…	NP_112740.1	HNRNPDL	46 kDa	TRUE	0.15		5	5		1	4						3
299	elongation factor 1-beta [Homo sapiens] >gi|11136628|ref|NP_066944.1| elongation factor 1-beta [Homo sapiens] >gi|83376130|ref|NP_001032752.1| elongation factor 1-beta [Homo sapiens] >gi|332815287|ref|XP_001135927.2| PREDICTED: elongation factor 1-beta isoform 1 [Pan troglodytes] >gi|332815291|ref|XP_003309485.1| PREDICTED: elongation factor 1-beta isoform 3 [Pan troglodytes] >gi|397500247|ref|XP…	NP_001950.1 (+2)	EEF1B2	25 kDa	TRUE	0.31		3	4		1	2						4
300	28S ribosomal protein S9, mitochondrial [Homo sapiens] >gi|218511769|sp|P82933|RT09_HUMAN RecName: Full=28S ribosomal protein S9, mitochondrial; Short=MRP-S9; Short=S9mt; Flags: Precursor >gi|34980820|gb|AAH57240.1| Mitochondrial ribosomal protein S9 [Homo sapiens] >gi|119622172|gb|EAX01767.1| mitochondrial ribosomal protein S9, isoform CRA_a [Homo sapiens]	NP_872578.1	MRPS9	46 kDa		0.084		3	3		2	5						1
301	pentatricopeptide repeat-containing protein 3, mitochondrial precursor [Homo sapiens] >gi|74731633|sp|Q96EY7|PTCD3_HUMAN RecName: Full=Pentatricopeptide repeat-containing protein 3, mitochondrial; AltName: Full=Transformation-related gene 15 protein; Short=TRG-15; Flags: Precursor >gi|54035277|gb|AAH11832.3| Pentatricopeptide repeat domain 3 [Homo sapiens] >gi|119619870|gb|EAW99464.1| FLJ20758 pr…	NP_060422.4	PTCD3	79 kDa		0.59		1	4			7						3
302	FH1/FH2 domain-containing protein 1 [Homo sapiens] >gi|62512187|sp|Q9Y613|FHOD1_HUMAN RecName: Full=FH1/FH2 domain-containing protein 1; AltName: Full=Formin homolog overexpressed in spleen 1; Short=FHOS; AltName: Full=Formin homology 2 domain-containing protein 1 >gi|21619836|gb|AAH33084.1| Formin homology 2 domain containing 1 [Homo sapiens] >gi|119603518|gb|EAW83112.1| formin homology 2 domain…	NP_037373.2	FHOD1	127 kDa		0.67			6			7						2
303	14-3-3 protein zeta/delta [Homo sapiens] >gi|21735625|ref|NP_663723.1| 14-3-3 protein zeta/delta [Homo sapiens] >gi|27807367|ref|NP_777239.1| 14-3-3 protein zeta/delta [Bos taurus] >gi|197103090|ref|NP_001126612.1| 14-3-3 protein zeta/delta [Pongo abelii] >gi|208973238|ref|NP_001129171.1| 14-3-3 protein zeta/delta [Homo sapiens] >gi|208973240|ref|NP_001129172.1| 14-3-3 protein zeta/delta [Homo sa…	NP_003397.1 (+1)	YWHAZ	28 kDa	TRUE	0.12	3	5	5		4	5						1				1
304	ras-related protein R-Ras2 isoform a [Homo sapiens] >gi|61740635|ref|NP_001013452.1| ras-related protein R-Ras2 [Rattus norvegicus] >gi|149944707|ref|NP_001092480.1| ras-related protein R-Ras2 [Bos taurus] >gi|165972315|ref|NP_080122.2| ras-related protein R-Ras2 precursor [Mus musculus] >gi|386782313|ref|NP_001247489.1| ras-related protein R-Ras2 [Macaca mulatta] >gi|296217621|ref|XP_002755123.1…	NP_036382.2	RRAS2	23 kDa	TRUE	0.49	7	2			2	1								1		1
305	ras-related C3 botulinum toxin substrate 2 [Homo sapiens] >gi|386780894|ref|NP_001248306.1| ras-related C3 botulinum toxin substrate 2 [Macaca mulatta] >gi|402884142|ref|XP_003905550.1| PREDICTED: ras-related C3 botulinum toxin substrate 2 [Papio anubis] >gi|426394387|ref|XP_004063479.1| PREDICTED: ras-related C3 botulinum toxin substrate 2 [Gorilla gorilla gorilla] >gi|131806|sp|P15153|RAC2_HUMA…	NP_002863.1	RAC2	21 kDa	TRUE	0.14	4	1	2		1	3										2	1
306	60S ribosomal protein L18 isoform 1 [Homo sapiens] >gi|302148500|ref|NP_001180492.1| 60S ribosomal protein L18 [Macaca mulatta] >gi|332856549|ref|XP_003316544.1| PREDICTED: 60S ribosomal protein L18 [Pan troglodytes] >gi|402906191|ref|XP_003915887.1| PREDICTED: 60S ribosomal protein L18 [Papio anubis] >gi|548749|sp|Q07020|RL18_HUMAN RecName: Full=60S ribosomal protein L18 >gi|75076040|sp|Q4R5H8|R…	NP_000970.1	RPL18	22 kDa		0.19		2	3		2	3						2					1
307	28S ribosomal protein S28, mitochondrial [Homo sapiens] >gi|22001973|sp|Q9Y2Q9|RT28_HUMAN RecName: Full=28S ribosomal protein S28, mitochondrial; Short=MRP-S28; Short=S28mt; AltName: Full=28S ribosomal protein S35, mitochondrial; Short=MRP-S35; Short=S35mt; Flags: Precursor >gi|4454702|gb|AAD20969.1| HSPC007 [Homo sapiens] >gi|14603397|gb|AAH10150.1| Mitochondrial ribosomal protein S28 [Homo sapi…	NP_054737.1	MRPS28	21 kDa		0.21		2	2		1	3						2
308	nucleolar GTP-binding protein 1 [Homo sapiens] >gi|17368711|sp|Q9BZE4|NOG1_HUMAN RecName: Full=Nucleolar GTP-binding protein 1; AltName: Full=Chronic renal failure gene protein; AltName: Full=GTP-binding protein NGB >gi|13160988|gb|AAK13444.1|AF325353_1 G protein-binding protein CRFG [Homo sapiens] >gi|25058815|gb|AAH38975.1| GTP binding protein 4 [Homo sapiens] >gi|95106278|gb|ABF55254.1| GTP bi…	NP_036473.2	GTPBP4	74 kDa		0.26		1	2		1	6						3
309	protein RRP5 homolog [Homo sapiens] >gi|145559523|sp|Q14690|RRP5_HUMAN RecName: Full=Protein RRP5 homolog; AltName: Full=NF-kappa-B-binding protein; Short=NFBP; AltName: Full=Programmed cell death protein 11 >gi|119570026|gb|EAW49641.1| programmed cell death 11, isoform CRA_c [Homo sapiens] >gi|225000512|gb|AAI72442.1| Programmed cell death 11 [synthetic construct]	NP_055791.1	PDCD11	209 kDa		0.36		6	1		1	1						0
310	moesin [Homo sapiens] >gi|383872848|ref|NP_001244625.1| moesin [Macaca mulatta] >gi|297710202|ref|XP_002831790.1| PREDICTED: moesin [Pongo abelii] >gi|332247126|ref|XP_003272707.1| PREDICTED: LOW QUALITY PROTEIN: moesin-like [Nomascus leucogenys] >gi|397492090|ref|XP_003816963.1| PREDICTED: moesin [Pan paniscus] >gi|402910380|ref|XP_003917859.1| PREDICTED: moesin [Papio anubis] >gi|127234|sp|P260…	NP_002435.1	MSN	68 kDa		0.074		2	2		1	6
311	RNA methyltransferase-like protein 1 [Homo sapiens] >gi|426383386|ref|XP_004058262.1| PREDICTED: RNA methyltransferase-like protein 1 [Gorilla gorilla gorilla] >gi|74734265|sp|Q9HC36|RMTL1_HUMAN RecName: Full=RNA methyltransferase-like protein 1 >gi|19749337|gb|AAG17988.2|AF177344_1 unknown [Homo sapiens] >gi|7022703|dbj|BAA91694.1| unnamed protein product [Homo sapiens] >gi|119611048|gb|EAW90642…	NP_060616.1	MRM3	47 kDa		0.45			5		1	5						3
312	3-hydroxyacyl-CoA dehydrogenase type-2 isoform 1 [Homo sapiens] >gi|332860807|ref|XP_003317521.1| PREDICTED: 3-hydroxyacyl-CoA dehydrogenase type-2 [Pan troglodytes] >gi|397468564|ref|XP_003805947.1| PREDICTED: 3-hydroxyacyl-CoA dehydrogenase type-2 isoform 1 [Pan paniscus] >gi|2492759|sp|Q99714|HCD2_HUMAN RecName: Full=3-hydroxyacyl-CoA dehydrogenase type-2; AltName: Full=17-beta-hydroxysteroid …	NP_004484.1	HSD17B10	27 kDa		0.45		1	5			7						1
313	SWI/SNF-related matrix-associated actin-dependent regulator of chromatin a5 [Homo sapiens]	gi|21071058	SNFA5	?	TRUE	0.72			4			1						3			1
314	28S ribosomal protein S6, mitochondrial [Homo sapiens] >gi|13959558|sp|P82932|RT06_HUMAN RecName: Full=28S ribosomal protein S6, mitochondrial; Short=MRP-S6; Short=S6mt >gi|14603226|gb|AAH10076.1| Mitochondrial ribosomal protein S6 [Homo sapiens] >gi|21391480|gb|AAL35739.1| mitochondrial ribosomal protein S6 [Homo sapiens] >gi|33870068|gb|AAH04976.2| Mitochondrial ribosomal protein S6 [Homo sapie…	NP_115865.1	MRPS6	14 kDa		0.66		0	4			4						1
315	keratin, type I cytoskeletal 16 [Homo sapiens] >gi|23503075|sp|P08779|K1C16_HUMAN RecName: Full=Keratin, type I cytoskeletal 16; AltName: Full=Cytokeratin-16; Short=CK-16; AltName: Full=Keratin-16; Short=K16 >gi|4091879|gb|AAC99326.1| keratin 16 [Homo sapiens] >gi|4321795|gb|AAD15829.1| keratin 16 [Homo sapiens] >gi|24659602|gb|AAH39169.1| Keratin 16 [Homo sapiens] >gi|119581153|gb|EAW60749.1| ke…	NP_005548.2	KRT16	51 kDa	TRUE	0.64					10			3								12
316	60S acidic ribosomal protein P1 isoform 1 [Homo sapiens] >gi|70778762|ref|NP_001020511.1| 60S acidic ribosomal protein P1 [Bos taurus] >gi|302191623|ref|NP_001180503.1| 60S acidic ribosomal protein P1 [Macaca mulatta] >gi|114657852|ref|XP_001174908.1| PREDICTED: 60S acidic ribosomal protein P1 isoform 2 [Pan troglodytes] >gi|296213577|ref|XP_002753329.1| PREDICTED: 60S acidic ribosomal protein P1…	NP_000994.1	RPLP1	12 kDa	TRUE	0.45	3	2	4	0	1	4		1				2				1
317	tropomyosin alpha-1 chain isoform 6 [Homo sapiens] >gi|31565806|gb|AAH53545.1| Tropomyosin 1 (alpha) [Homo sapiens] >gi|119598029|gb|EAW77623.1| tropomyosin 1 (alpha), isoform CRA_e [Homo sapiens] >gi|190692075|gb|ACE87812.1| tropomyosin 1 (alpha) protein [synthetic construct] >gi|254071511|gb|ACT64515.1| tropomyosin 1 (alpha) protein [synthetic construct] >gi|302313161|gb|ADL14505.1| tropomyosin…	NP_001018008.1	TA16	28 kDa	TRUE	0.24	9	3	5		5	8						4		1
318	guanine nucleotide-binding protein G(k) subunit alpha [Homo sapiens] >gi|388452418|ref|NP_001252902.1| guanine nucleotide-binding protein G(k) subunit alpha [Macaca mulatta] >gi|55587668|ref|XP_513624.1| PREDICTED: guanine nucleotide-binding protein G(k) subunit alpha [Pan troglodytes] >gi|297664192|ref|XP_002810535.1| PREDICTED: guanine nucleotide-binding protein G(k) subunit alpha [Pongo abelii…	NP_006487.1	GNAI3	41 kDa	TRUE	0.44	8	3	3		2	4						5				3
319	histone H1.0 [Homo sapiens] >gi|397501914|ref|XP_003821619.1| PREDICTED: histone H1.0-like [Pan paniscus] >gi|402884174|ref|XP_003905565.1| PREDICTED: histone H1.0-like [Papio anubis] >gi|121897|sp|P07305|H10_HUMAN RecName: Full=Histone H1.0; AltName: Full=Histone H1'; AltName: Full=Histone H1(0) >gi|32107|emb|CAA27190.1| unnamed protein product [Homo sapiens] >gi|4808240|emb|CAB42829.1| H1 histo…	NP_005309.1	H1F0	21 kDa		0.63		0	3		2	2						2			2
320	non-histone chromosomal protein HMG-17 [Homo sapiens] >gi|109033148|ref|XP_001107889.1| PREDICTED: non-histone chromosomal protein HMG-17-like [Macaca mulatta] >gi|109090510|ref|XP_001082035.1| PREDICTED: non-histone chromosomal protein HMG-17-like [Macaca mulatta] >gi|296207145|ref|XP_002750516.1| PREDICTED: non-histone chromosomal protein HMG-17-like isoform 1 [Callithrix jacchus] >gi|297282612…	NP_005508.1	HMGN2	9 kDa		0.018	2	2	1		1	5									0
321	calumenin isoform a precursor [Homo sapiens] >gi|350538449|ref|NP_001233521.1| calumenin precursor [Pan troglodytes] >gi|332224384|ref|XP_003261346.1| PREDICTED: calumenin isoform 1 [Nomascus leucogenys] >gi|397484798|ref|XP_003813555.1| PREDICTED: calumenin isoform 1 [Pan paniscus] >gi|402864749|ref|XP_003896611.1| PREDICTED: calumenin isoform 1 [Papio anubis] >gi|5921197|sp|O43852|CALU_HUMAN Re…	NP_001210.1	CALU	37 kDa		0.59	2	1	0		0							3		0		1
322	guanine nucleotide-binding protein G(I)/G(S)/G(O) subunit gamma-12 precursor [Homo sapiens] >gi|197100455|ref|NP_001126086.1| guanine nucleotide-binding protein G(I)/G(S)/G(O) subunit gamma-12 precursor [Pongo abelii] >gi|387849113|ref|NP_001248684.1| guanine nucleotide-binding protein G(I)/G(S)/G(O) subunit gamma-12 [Macaca mulatta] >gi|291398723|ref|XP_002715978.1| PREDICTED: guanine nucleotide…	NP_061329.3	GNG12	8 kDa		0.39	4	0	2			1						1				1
323	charged multivesicular body protein 4b [Homo sapiens] >gi|332248868|ref|XP_003273588.1| PREDICTED: charged multivesicular body protein 4b-like [Nomascus leucogenys] >gi|402882733|ref|XP_003904888.1| PREDICTED: charged multivesicular body protein 4b [Papio anubis] >gi|426391420|ref|XP_004062072.1| PREDICTED: charged multivesicular body protein 4b [Gorilla gorilla gorilla] >gi|24636296|sp|Q9H444|CH…	NP_789782.1	CHMP4B	25 kDa		0.14	3	1	2			2						3
324	AP-2 complex subunit mu isoform b [Homo sapiens] >gi|386780806|ref|NP_001247527.1| AP-2 complex subunit mu [Macaca mulatta] >gi|74003324|ref|XP_858593.1| PREDICTED: AP-2 complex subunit mu isoform 21 [Canis lupus familiaris] >gi|114590723|ref|XP_001144254.1| PREDICTED: AP-2 complex subunit mu isoform 12 [Pan troglodytes] >gi|296224702|ref|XP_002758163.1| PREDICTED: AP-2 complex subunit mu isoform…	NP_001020376.1 (+1)	AP2M1	49 kDa		0.5	0	1	2			3						2
325	protein AHNAK2 [Homo sapiens] >gi|172045740|sp|Q8IVF2|AHNK2_HUMAN RecName: Full=Protein AHNAK2	NP_612429.2	AHNAK2	617 kDa		0.22	6		2			1						1			0
326	poly(rC) binding protein 1 [Homo sapiens]	gi|5453854	PC1	?	TRUE	0.47	1		5			4							3		1
327	28S ribosomal protein S34, mitochondrial [Homo sapiens] >gi|114660325|ref|XP_001160122.1| PREDICTED: 28S ribosomal protein S34, mitochondrial isoform 2 [Pan troglodytes] >gi|397472231|ref|XP_003807658.1| PREDICTED: 28S ribosomal protein S34, mitochondrial [Pan paniscus] >gi|24212369|sp|P82930|RT34_HUMAN RecName: Full=28S ribosomal protein S34, mitochondrial; Short=MRP-S34; Short=S34mt >gi|1265468…	NP_076425.1	MRPS34	26 kDa		0.53		2	1			3						2
328	brain acid soluble protein 1 [Homo sapiens] >gi|409971425|ref|NP_001258535.1| brain acid soluble protein 1 [Homo sapiens] >gi|6686256|sp|P80723|BASP1_HUMAN RecName: Full=Brain acid soluble protein 1; AltName: Full=22 kDa neuronal tissue-enriched acidic protein; AltName: Full=Neuronal axonal membrane protein NAP-22 >gi|54695550|gb|AAV38147.1| brain abundant, membrane attached signal protein 1 [Hom…	NP_006308.3	BASP1	23 kDa		0.46	8		1			2						1
329	microsomal glutathione S-transferase 3 [Homo sapiens] >gi|426332567|ref|XP_004027875.1| PREDICTED: microsomal glutathione S-transferase 3 isoform 1 [Gorilla gorilla gorilla] >gi|426332569|ref|XP_004027876.1| PREDICTED: microsomal glutathione S-transferase 3 isoform 2 [Gorilla gorilla gorilla] >gi|7387731|sp|O14880|MGST3_HUMAN RecName: Full=Microsomal glutathione S-transferase 3; Short=Microsomal …	NP_004519.1	MGST3	17 kDa		0.58	1	1	4	1	2	1							1			2
330	protein S100-A6 [Homo sapiens] >gi|387763157|ref|NP_001248728.1| protein S100-A6 [Macaca mulatta] >gi|297663481|ref|XP_002810202.1| PREDICTED: protein S100-A6 isoform 1 [Pongo abelii] >gi|297663485|ref|XP_002810204.1| PREDICTED: protein S100-A6 isoform 3 [Pongo abelii] >gi|332220429|ref|XP_003259358.1| PREDICTED: protein S100-A6-like isoform 1 [Nomascus leucogenys] >gi|332220431|ref|XP_003259359.…	NP_055439.1	S100A6	10 kDa		0.54	1	2	1		2	1						0				2
331	transforming protein RhoA precursor [Homo sapiens] >gi|28603756|ref|NP_788818.1| transforming protein RhoA precursor [Bos taurus] >gi|240849361|ref|NP_001155347.1| transforming protein RhoA [Ovis aries] >gi|336455146|ref|NP_001003273.2| transforming protein RhoA precursor [Canis lupus familiaris] >gi|346986432|ref|NP_001231366.1| ras homolog gene family, member A [Sus scrofa] >gi|126335817|ref|XP…	NP_001655.1	RHOA	22 kDa		0.47	3	1	1			1						1		0		2
332	60S ribosomal protein L37a [Homo sapiens] >gi|6677785|ref|NP_033110.1| 60S ribosomal protein L37a [Mus musculus] >gi|78042478|ref|NP_001030180.1| 60S ribosomal protein L37a [Bos taurus] >gi|197099718|ref|NP_001125513.1| 60S ribosomal protein L37a [Pongo abelii] >gi|213511444|ref|NP_001135081.1| 60S ribosomal protein L37a [Salmo salar] >gi|259089351|ref|NP_001158713.1| 60S ribosomal protein L37a […	NP_000989.1	RPL37A	10 kDa		0.072	3	1	4		1	2						3
333	60S ribosomal protein L34 [Homo sapiens] >gi|16117789|ref|NP_296374.1| 60S ribosomal protein L34 [Homo sapiens] >gi|157819295|ref|NP_001102037.1| 60S ribosomal protein L34 [Rattus norvegicus] >gi|329664362|ref|NP_001193150.1| 60S ribosomal protein L34 [Bos taurus] >gi|57109194|ref|XP_535688.1| PREDICTED: 60S ribosomal protein L34 isoform 2 [Canis lupus familiaris] >gi|109034769|ref|XP_001090963.1…	NP_000986.2 (+1)	RPL34	13 kDa		0.063	2	2	2		2	2						1
334	ribosomal protein S26 [Homo sapiens]	gi|15011936 (+3)	RPS26	?		0.44	0	1	1		2	1						2			0
335	acylglycerol kinase, mitochondrial precursor [Homo sapiens] >gi|116248550|sp|Q53H12|AGK_HUMAN RecName: Full=Acylglycerol kinase, mitochondrial; Short=hAGK; AltName: Full=Multiple substrate lipid kinase; Short=HsMuLK; Short=MuLK; Short=Multi-substrate lipid kinase; Flags: Precursor >gi|7023129|dbj|BAA91848.1| unnamed protein product [Homo sapiens] >gi|8250243|emb|CAB93536.1| putative lipid kinase …	NP_060708.1	AGK	47 kDa		0.47	4		3		1	0						2				1
336	heterogeneous nuclear ribonucleoprotein A0 [Homo sapiens] >gi|297676052|ref|XP_002815964.1| PREDICTED: heterogeneous nuclear ribonucleoprotein A0 [Pongo abelii] >gi|8134660|sp|Q13151|ROA0_HUMAN RecName: Full=Heterogeneous nuclear ribonucleoprotein A0; Short=hnRNP A0 >gi|773644|gb|AAA65094.1| heterogeneous ribonucleoprotein A0 [Homo sapiens] >gi|12654371|gb|AAH01008.1| Heterogeneous nuclear ribonu…	NP_006796.1	HNRNPA0	31 kDa		0.56		3	2			3						1			1
337	probable ATP-dependent RNA helicase DDX17 isoform 3 [Homo sapiens]	NP_001091974.1 (+1)	DDX17	80 kDa	TRUE	0.28		6	6		3	5						6
338	60S ribosomal protein L19 [Homo sapiens] >gi|14389297|ref|NP_112365.1| 60S ribosomal protein L19 [Rattus norvegicus] >gi|94966831|ref|NP_001035606.1| 60S ribosomal protein L19 [Bos taurus] >gi|197100875|ref|NP_001125553.1| 60S ribosomal protein L19 [Pongo abelii] >gi|226958653|ref|NP_033104.2| 60S ribosomal protein L19 isoform 1 [Mus musculus] >gi|388453053|ref|NP_001252965.1| 60S ribosomal prote…	NP_000972.1	RPL19	23 kDa		0.17	1	1	3			3						2
339	calnexin precursor [Homo sapiens] >gi|66933005|ref|NP_001019820.1| calnexin precursor [Homo sapiens] >gi|543920|sp|P27824|CALX_HUMAN RecName: Full=Calnexin; AltName: Full=IP90; AltName: Full=Major histocompatibility complex class I antigen-binding protein p88; AltName: Full=p90; Flags: Precursor >gi|186523|gb|AAA36125.1| calnexin [Homo sapiens] >gi|306481|gb|AAA21013.1| calnexin [Homo sapiens] >g…	NP_001737.1 (+1)	CANX	68 kDa		0.015	2	1	1		1	2
340	H/ACA ribonucleoprotein complex subunit 4 isoform 1 [Homo sapiens] >gi|426398017|ref|XP_004065199.1| PREDICTED: H/ACA ribonucleoprotein complex subunit 4 [Gorilla gorilla gorilla] >gi|3913488|sp|O60832|DKC1_HUMAN RecName: Full=H/ACA ribonucleoprotein complex subunit 4; AltName: Full=CBF5 homolog; AltName: Full=Dyskerin; AltName: Full=Nopp140-associated protein of 57 kDa; AltName: Full=Nucleolar p…	NP_001354.1	DKC1	58 kDa		0.46		4	3			4						1			1
341	28S ribosomal protein S11, mitochondrial isoform a [Homo sapiens] >gi|21263985|sp|P82912|RT11_HUMAN RecName: Full=28S ribosomal protein S11, mitochondrial; Short=MRP-S11; Short=S11mt; AltName: Full=Cervical cancer proto-oncogene 2 protein; Short=HCC-2; Flags: Precursor >gi|13620889|dbj|BAB40997.1| mitochondrial ribosomal protein S11 [Homo sapiens] >gi|21619066|gb|AAH32378.1| Mitochondrial ribosom…	NP_073750.2	MRPS11	21 kDa		0.36		1	5		1	3						3
342	eukaryotic initiation factor 4A-III [Homo sapiens] >gi|388454250|ref|NP_001253345.1| eukaryotic initiation factor 4A-III [Macaca mulatta] >gi|297701955|ref|XP_002827960.1| PREDICTED: eukaryotic initiation factor 4A-III [Pongo abelii] >gi|332263899|ref|XP_003280987.1| PREDICTED: eukaryotic initiation factor 4A-III [Nomascus leucogenys] >gi|402901289|ref|XP_003913583.1| PREDICTED: eukaryotic initia…	NP_055555.1	EIF4A3	47 kDa	TRUE	0.5		3	2			3						5			0
343	transducin beta-like protein 3 [Homo sapiens] >gi|223634675|sp|Q12788|TBL3_HUMAN RecName: Full=Transducin beta-like protein 3; AltName: Full=WD repeat-containing protein SAZD >gi|15559295|gb|AAH14007.1| TBL3 protein [Homo sapiens] >gi|16307379|gb|AAH10231.1| Transducin (beta)-like 3 [Homo sapiens] >gi|119605995|gb|EAW85589.1| transducin (beta)-like 3, isoform CRA_e [Homo sapiens]	NP_006444.2	TBL3	89 kDa		0.63		5				4						2
344	scaffold attachment factor B1 isoform 3 [Homo sapiens] >gi|116242782|sp|Q15424|SAFB1_HUMAN RecName: Full=Scaffold attachment factor B1; Short=SAF-B; Short=SAF-B1; AltName: Full=HSP27 estrogen response element-TATA box-binding protein; Short=HSP27 ERE-TATA-binding protein	NP_002958.2	SAFB	103 kDa	TRUE	0.57			2			3						6
345	myosin phosphatase Rho-interacting protein isoform 1 [Homo sapiens] >gi|168273108|dbj|BAG10393.1| myosin phosphatase Rho-interacting protein [synthetic construct]	NP_055949.2 (+1)	MPRIP	118 kDa		0.64			5			4						1
346	trifunctional enzyme subunit alpha, mitochondrial precursor [Homo sapiens] >gi|20141376|sp|P40939|ECHA_HUMAN RecName: Full=Trifunctional enzyme subunit alpha, mitochondrial; AltName: Full=78 kDa gastrin-binding protein; AltName: Full=TP-alpha; Includes: RecName: Full=Long-chain enoyl-CoA hydratase; Includes: RecName: Full=Long chain 3-hydroxyacyl-CoA dehydrogenase; Flags: Precursor >gi|14328041|g…	NP_000173.2	HADHA	83 kDa		0.47	9					1						0
347	protein transport protein Sec61 subunit beta [Homo sapiens] >gi|50979317|ref|NP_001003326.1| protein transport protein Sec61 subunit beta [Canis lupus familiaris] >gi|207079843|ref|NP_001129010.1| protein transport protein Sec61 subunit beta [Pongo abelii] >gi|345091075|ref|NP_001230754.1| Sec61 beta subunit [Sus scrofa] >gi|388454356|ref|NP_001253867.1| protein transport protein Sec61 subunit be…	NP_006799.1	SEC61B	10 kDa		0.8	3	1	2		1	1						2			1	2
348	myeloid-associated differentiation marker [Homo sapiens] >gi|66932923|ref|NP_001018654.1| myeloid-associated differentiation marker [Homo sapiens] >gi|66932925|ref|NP_001018655.1| myeloid-associated differentiation marker [Homo sapiens] >gi|66932927|ref|NP_001018656.1| myeloid-associated differentiation marker [Homo sapiens] >gi|66932929|ref|NP_001018657.1| myeloid-associated differentiation mark…	NP_612382.1 (+4)	MYADM	35 kDa		0.39	2	2	1		2	3		1				1
349	histone H1x [Homo sapiens] >gi|6016184|sp|Q92522|H1X_HUMAN RecName: Full=Histone H1x >gi|1620003|dbj|BAA11018.1| histone H1x [Homo sapiens] >gi|12653315|gb|AAH00426.1| H1 histone family, member X [Homo sapiens] >gi|14714596|gb|AAH10435.1| H1 histone family, member X [Homo sapiens] >gi|119599670|gb|EAW79264.1| H1 histone family, member X [Homo sapiens]	NP_006017.1	H1FX	22 kDa		0.54		2	3		2	2						0			2
350	PREDICTED: major histocompatibility complex, class I, A [Homo sapiens]	gi|169168595		?	TRUE	0.62	5		1			3						1			1	0
351	dolichol-phosphate mannosyltransferase [Homo sapiens] >gi|395752449|ref|XP_002830465.2| PREDICTED: dolichol-phosphate mannosyltransferase [Pongo abelii] >gi|20137697|sp|O60762|DPM1_HUMAN RecName: Full=Dolichol-phosphate mannosyltransferase; AltName: Full=Dolichol-phosphate mannose synthase; Short=DPM synthase; AltName: Full=Dolichyl-phosphate beta-D-mannosyltransferase; AltName: Full=Mannose-P-do…	NP_003850.1	DPM1	30 kDa		0.73	2	2										4		1		1
352	calcium-binding mitochondrial carrier protein Aralar1 [Homo sapiens] >gi|206729858|sp|O75746|CMC1_HUMAN RecName: Full=Calcium-binding mitochondrial carrier protein Aralar1; AltName: Full=Mitochondrial aspartate glutamate carrier 1; AltName: Full=Solute carrier family 25 member 12 >gi|16877362|gb|AAH16932.1| Solute carrier family 25 (mitochondrial carrier, Aralar), member 12 [Homo sapiens] >gi|220…	NP_003696.2	SLC25A12	75 kDa	TRUE	0.61	7		4			3		2				1			1
353	complement component 1 Q subcomponent-binding protein, mitochondrial precursor [Homo sapiens] >gi|397477700|ref|XP_003810207.1| PREDICTED: complement component 1 Q subcomponent-binding protein, mitochondrial [Pan paniscus] >gi|730772|sp|Q07021|C1QBP_HUMAN RecName: Full=Complement component 1 Q subcomponent-binding protein, mitochondrial; AltName: Full=GC1q-R protein; AltName: Full=Glycoprotein gC…	NP_001203.1	C1QBP	31 kDa		0.091	3		3		1	5						1
354	ribosome biogenesis regulatory protein homolog [Homo sapiens] >gi|21431847|sp|Q15050|RRS1_HUMAN RecName: Full=Ribosome biogenesis regulatory protein homolog >gi|12804751|gb|AAH01811.1| RRS1 ribosome biogenesis regulator homolog (S. cerevisiae) [Homo sapiens] >gi|15278392|gb|AAH13043.1| RRS1 ribosome biogenesis regulator homolog (S. cerevisiae) [Homo sapiens] >gi|119607306|gb|EAW86900.1| RRS1 ribo…	NP_055984.1	RRS1	41 kDa		0.44		3	1			2						2			0
355	endoplasmin precursor [Homo sapiens] >gi|397525310|ref|XP_003832615.1| PREDICTED: endoplasmin-like [Pan paniscus] >gi|119360|sp|P14625|ENPL_HUMAN RecName: Full=Endoplasmin; AltName: Full=94 kDa glucose-regulated protein; Short=GRP-94; AltName: Full=Heat shock protein 90 kDa beta member 1; AltName: Full=Tumor rejection antigen 1; AltName: Full=gp96 homolog; Flags: Precursor >gi|37261|emb|CAA33261.…	NP_003290.1	HSP90B1	92 kDa	TRUE	0.46	7	1				3						1				1
356	lamin B2 [Homo sapiens]	gi|27436951		?	TRUE	0.76			6			2						5			1
357	28S ribosomal protein S23, mitochondrial [Homo sapiens] >gi|31077184|sp|Q9Y3D9|RT23_HUMAN RecName: Full=28S ribosomal protein S23, mitochondrial; Short=MRP-S23; Short=S23mt >gi|12652963|gb|AAH00242.1| Mitochondrial ribosomal protein S23 [Homo sapiens] >gi|119614909|gb|EAW94503.1| mitochondrial ribosomal protein S23 [Homo sapiens] >gi|189053434|dbj|BAG35600.1| unnamed protein product [Homo sapiens]	NP_057154.2	MRPS23	22 kDa		0.063		1	3		1	5
358	histone-binding protein RBBP4 isoform a [Homo sapiens] >gi|47059484|ref|NP_033056.2| histone-binding protein RBBP4 [Mus musculus] >gi|116004245|ref|NP_001070481.1| histone-binding protein RBBP4 [Bos taurus] >gi|157817007|ref|NP_001101382.1| histone-binding protein RBBP4 [Rattus norvegicus] >gi|328447205|ref|NP_001124686.1| histone-binding protein RBBP4 [Pongo abelii] >gi|350539207|ref|NP_00123330…	NP_005601.1	RBBP4	48 kDa	TRUE	0.61		2	0			1						3
359	G-rich sequence factor 1 isoform 2 [Homo sapiens] >gi|119626036|gb|EAX05631.1| G-rich RNA sequence binding factor 1, isoform CRA_a [Homo sapiens] >gi|119626037|gb|EAX05632.1| G-rich RNA sequence binding factor 1, isoform CRA_a [Homo sapiens] >gi|119626038|gb|EAX05633.1| G-rich RNA sequence binding factor 1, isoform CRA_a [Homo sapiens] >gi|193786999|dbj|BAG51822.1| unnamed protein product [Homo s…	NP_001091947.1 (+1)	GRSF1	37 kDa		0.32	1		2			2						1
360	serine/threonine-protein kinase TAO1 isoform 1 [Homo sapiens] >gi|114668371|ref|XP_001138940.1| PREDICTED: serine/threonine-protein kinase TAO1 isoform 3 [Pan troglodytes] >gi|397483128|ref|XP_003812757.1| PREDICTED: serine/threonine-protein kinase TAO1 [Pan paniscus] >gi|426348949|ref|XP_004042083.1| PREDICTED: serine/threonine-protein kinase TAO1 [Gorilla gorilla gorilla] >gi|74759012|sp|Q7L7X3…	NP_065842.1	TAOK1	116 kDa	TRUE	0.044	2		2		1	4
361	dnaJ homolog subfamily B member 11 precursor [Homo sapiens] >gi|297672707|ref|XP_002814428.1| PREDICTED: dnaJ homolog subfamily B member 11 [Pongo abelii] >gi|332215059|ref|XP_003256657.1| PREDICTED: dnaJ homolog subfamily B member 11 isoform 1 [Nomascus leucogenys] >gi|332215061|ref|XP_003256658.1| PREDICTED: dnaJ homolog subfamily B member 11 isoform 2 [Nomascus leucogenys] >gi|402860674|ref|XP…	NP_057390.1	DNAJB11	41 kDa		0.49	1											1		0		4
362	aldehyde dehydrogenase X, mitochondrial precursor [Homo sapiens]	NP_000683.3	ALDH1B1	57 kDa		0.6	5			3			1
363	Sin3A-associated protein, 18kDa [Homo sapiens]	gi|5032067		?		0.68			1			2						1
364	60S ribosomal protein L29 [Homo sapiens] >gi|1350706|sp|P47914|RL29_HUMAN RecName: Full=60S ribosomal protein L29; AltName: Full=Cell surface heparin-binding protein HIP >gi|806697|gb|AAC50499.1| ribosomal protein L29 [Homo sapiens] >gi|1215742|gb|AAC50647.1| HIP [Homo sapiens] >gi|14286258|gb|AAH08926.1| Ribosomal protein L29 [Homo sapiens] >gi|47682367|gb|AAH70190.1| Ribosomal protein L29 [Homo…	NP_000983.1	RPL29	18 kDa		0.61		2	2		2	2						2			1
365	surfeit locus protein 4 [Homo sapiens] >gi|197101469|ref|NP_001126447.1| surfeit locus protein 4 [Pongo abelii] >gi|332255455|ref|XP_003276847.1| PREDICTED: surfeit locus protein 4-like [Nomascus leucogenys] >gi|332833224|ref|XP_003312422.1| PREDICTED: surfeit locus protein 4 isoform 1 [Pan troglodytes] >gi|426363452|ref|XP_004048854.1| PREDICTED: surfeit locus protein 4 [Gorilla gorilla gorilla]…	NP_149351.1	SURF4	30 kDa		0.26	3	2	2	2	1	2
366	up-regulated during skeletal muscle growth protein 5 [Homo sapiens] >gi|330340387|ref|NP_001193355.1| up-regulated during skeletal muscle growth protein 5 [Homo sapiens] >gi|330340389|ref|NP_001193356.1| up-regulated during skeletal muscle growth protein 5 [Homo sapiens] >gi|397510405|ref|XP_003825587.1| PREDICTED: up-regulated during skeletal muscle growth protein 5 [Pan paniscus] >gi|397510407|…	NP_116136.1	ATP5MD	6 kDa		0.0047	2	2	2		1	3						1
367	poly(rC)-binding protein 2 isoform c [Homo sapiens] >gi|157042772|ref|NP_001096636.1| poly(rC)-binding protein 2 isoform 3 [Mus musculus] >gi|73996241|ref|XP_857995.1| PREDICTED: poly(rC)-binding protein 2 isoform 20 [Canis lupus familiaris] >gi|149714839|ref|XP_001504575.1| PREDICTED: poly(rC)-binding protein 2 isoform 2 [Equus caballus] >gi|291389259|ref|XP_002711066.1| PREDICTED: poly(rC) bind…	NP_001092090.1 (+1)	PCBP2	35 kDa	TRUE	0.047	4	1	5		1	4						3
368	ras-related protein Rab-1B [Homo sapiens] >gi|197100392|ref|NP_001127221.1| ras-related protein Rab-1B [Pongo abelii] >gi|388490382|ref|NP_001253093.1| ras-related protein Rab-1B [Macaca mulatta] >gi|73983002|ref|XP_852545.1| PREDICTED: ras-related protein Rab-1B isoform 1 [Canis lupus familiaris] >gi|194218484|ref|XP_001491236.2| PREDICTED: ras-related protein Rab-1B-like isoform 1 [Equus caball…	NP_112243.1	RAB1B	22 kDa	TRUE	0.14	10	3									0			2		10
369	clathrin heavy chain 1 [Homo sapiens] >gi|225735709|ref|NP_001139599.1| clathrin heavy chain 1 [Sus scrofa] >gi|114669631|ref|XP_001136053.1| PREDICTED: clathrin heavy chain 1 isoform 8 [Pan troglodytes] >gi|149724002|ref|XP_001503789.1| PREDICTED: clathrin heavy chain 1 [Equus caballus] >gi|296201867|ref|XP_002748215.1| PREDICTED: clathrin heavy chain 1 [Callithrix jacchus] >gi|297715643|ref|XP_…	NP_004850.1	CLTC	192 kDa		0.19	4	1	1			3						2					1
370	6-phosphofructokinase type C isoform 1 [Homo sapiens] >gi|1346355|sp|Q01813|K6PP_HUMAN RecName: Full=6-phosphofructokinase type C; AltName: Full=6-phosphofructokinase, platelet type; AltName: Full=Phosphofructo-1-kinase isozyme C; Short=PFK-C; AltName: Full=Phosphofructokinase 1; AltName: Full=Phosphohexokinase >gi|560105|dbj|BAA04998.1| platelet-type phosphofructokinase [Homo sapiens] >gi|128034…	NP_002618.1	PFKP	86 kDa		0.57	0		1			6						0		1		0
371	ras-related GTP-binding protein RAB10 [Homo sapiens]	gi|33695095	RAB10	?	TRUE	0.43	6									1			1		2	4
372	U3 small nucleolar RNA-associated protein 18 homolog [Homo sapiens] >gi|73920973|sp|Q9Y5J1|UTP18_HUMAN RecName: Full=U3 small nucleolar RNA-associated protein 18 homolog; AltName: Full=WD repeat-containing protein 50 >gi|66840147|gb|AAH25276.2| UTP18, small subunit (SSU) processome component, homolog (yeast) [Homo sapiens]	NP_057085.2	UTP18	62 kDa		0.59		5	1			1						2			1
373	serine/arginine-rich splicing factor 7 isoform 1 [Homo sapiens] >gi|307133718|ref|NP_001182515.1| splicing factor, arginine/serine-rich 7 [Macaca mulatta] >gi|307133726|ref|NP_001182519.1| splicing factor, arginine/serine-rich 7 [Pongo abelii] >gi|296224047|ref|XP_002757879.1| PREDICTED: serine/arginine-rich splicing factor 7-like isoform 1 [Callithrix jacchus] >gi|332227248|ref|XP_003262805.1| P…	NP_001026854.1	SRSF7	27 kDa	TRUE	0.46		3	5			4						2			1
374	probable DNA dC->dU-editing enzyme APOBEC-3C [Homo sapiens] >gi|48474983|sp|Q9NRW3|ABC3C_HUMAN RecName: Full=Probable DNA dC->dU-editing enzyme APOBEC-3C; AltName: Full=APOBEC1-like; AltName: Full=Phorbolin I >gi|407943675|pdb|3VM8|A Chain A, Crystal Structure Of The Human Apobec3c Having Hiv-1 Vif-Binding Interface >gi|407943676|pdb|3VM8|B Chain B, Crystal Structure Of The Human Apobec3c Having …	NP_055323.2	APOBEC3C	23 kDa		0.45		1	0		1	2						3
375	28S ribosomal protein S35, mitochondrial isoform 1 [Homo sapiens] >gi|74708095|sp|P82673|RT35_HUMAN RecName: Full=28S ribosomal protein S35, mitochondrial; Short=MRP-S35; Short=S35mt; AltName: Full=28S ribosomal protein S28, mitochondrial; Short=MRP-S28; Short=S28mt; Flags: Precursor >gi|22761708|dbj|BAC11664.1| unnamed protein product [Homo sapiens] >gi|81674192|gb|AAI09373.1| Mitochondrial ribo…	NP_068593.2	MRPS35	37 kDa		0.54		1	1			4						1
376	pre-mRNA-processing-splicing factor 8 [Homo sapiens] >gi|157785593|ref|NP_001099108.1| pre-mRNA-processing-splicing factor 8 [Bos taurus] >gi|73967172|ref|XP_854384.1| PREDICTED: pre-mRNA-processing-splicing factor 8 isoform 2 [Canis lupus familiaris] >gi|149724778|ref|XP_001504382.1| PREDICTED: pre-mRNA-processing-splicing factor 8 [Equus caballus] >gi|291405385|ref|XP_002718931.1| PREDICTED: U5…	NP_006436.3	PRPF8	274 kDa		0.57		4				2						1			0
377	vesicle-associated membrane protein-associated protein B/C isoform 1 [Homo sapiens] >gi|383873061|ref|NP_001244417.1| VAMP (vesicle-associated membrane protein)-associated protein B and C [Macaca mulatta] >gi|114682798|ref|XP_001135464.1| PREDICTED: uncharacterized protein LOC469984 isoform 3 [Pan troglodytes] >gi|297707440|ref|XP_002830513.1| PREDICTED: vesicle-associated membrane protein-associ…	NP_004729.1	VAPB	27 kDa	TRUE	0.68			3			3	0					1
378	activated RNA polymerase II transcription cofactor 4 [Homo sapiens]	gi|19923784		?		0.68			2			4						2
379	periodic tryptophan protein 2 homolog [Homo sapiens] >gi|116242740|sp|Q15269|PWP2_HUMAN RecName: Full=Periodic tryptophan protein 2 homolog >gi|2250699|dbj|BAA21137.1| PWP2 protein [Homo sapiens] >gi|7768771|dbj|BAA95553.1| periodic tryptophan protein 2 homolog [Homo sapiens]	NP_005040.2	PWP2	102 kDa		0.49		4				1						0
380	annexin A11 [Homo sapiens] >gi|22165431|ref|NP_665875.1| annexin A11 [Homo sapiens] >gi|22165433|ref|NP_665876.1| annexin A11 [Homo sapiens] >gi|397483781|ref|XP_003813072.1| PREDICTED: annexin A11 isoform 1 [Pan paniscus] >gi|397483783|ref|XP_003813073.1| PREDICTED: annexin A11 isoform 2 [Pan paniscus] >gi|397483785|ref|XP_003813074.1| PREDICTED: annexin A11 isoform 3 [Pan paniscus] >gi|39748378…	NP_001148.1 (+2)	ANXA11	54 kDa		0.5					1			2			0
381	DEAD (Asp-Glu-Ala-Asp) box polypeptide 28 [Homo sapiens]	gi|8922976	DEAD28	?		0.63			2			5						1
382	histone H1.2 [Homo sapiens] >gi|426351825|ref|XP_004043426.1| PREDICTED: histone H1.2-like [Gorilla gorilla gorilla] >gi|417101|sp|P16403|H12_HUMAN RecName: Full=Histone H1.2; AltName: Full=Histone H1c; AltName: Full=Histone H1d; AltName: Full=Histone H1s-1 >gi|31968|emb|CAA40408.1| histone H1 [Homo sapiens] >gi|22770669|gb|AAN06700.1| histone H1 [Homo sapiens] >gi|119575919|gb|EAW55515.1| histon…	NP_005310.1	HIST1H1C	21 kDa	TRUE	0.63		11	12		10	9						8			8
383	mitochondrial import receptor subunit TOM40 homolog [Homo sapiens] >gi|193083120|ref|NP_001122388.1| mitochondrial import receptor subunit TOM40 homolog [Homo sapiens] >gi|193083122|ref|NP_001122389.1| mitochondrial import receptor subunit TOM40 homolog [Homo sapiens] >gi|12230369|sp|O96008|TOM40_HUMAN RecName: Full=Mitochondrial import receptor subunit TOM40 homolog; AltName: Full=Protein Haymak…	NP_006105.1	TOMM40	38 kDa		0.022	2	3	1		1	1								0
384	28S ribosomal protein S21, mitochondrial [Homo sapiens] >gi|16950593|ref|NP_061870.1| 28S ribosomal protein S21, mitochondrial [Homo sapiens] >gi|114559267|ref|XP_001168584.1| PREDICTED: 28S ribosomal protein S21, mitochondrial isoform 4 [Pan troglodytes] >gi|397492906|ref|XP_003817361.1| PREDICTED: 28S ribosomal protein S21, mitochondrial [Pan paniscus] >gi|426331308|ref|XP_004026624.1| PREDICTE…	NP_114107.1 (+1)	MRPS21	11 kDa		0.099		1	2		1	3						1
385	tricarboxylate transport protein, mitochondrial isoform a precursor [Homo sapiens] >gi|20141931|sp|P53007|TXTP_HUMAN RecName: Full=Tricarboxylate transport protein, mitochondrial; AltName: Full=Citrate transport protein; Short=CTP; AltName: Full=Solute carrier family 25 member 1; AltName: Full=Tricarboxylate carrier protein; Flags: Precursor >gi|17467102|gb|AAL40090.1|L75823_1 citrate transport p…	NP_005975.1	SLC25A1	34 kDa		0.18	3		1		1	4						1
386	cell division cycle 5-like protein [Homo sapiens] >gi|73619933|sp|Q99459|CDC5L_HUMAN RecName: Full=Cell division cycle 5-like protein; Short=Cdc5-like protein; AltName: Full=Pombe cdc5-related protein >gi|1854035|gb|AAB61210.1| pombe Cdc5-related protein [Homo sapiens] >gi|16306762|gb|AAH01568.1| CDC5 cell division cycle 5-like (S. pombe) [Homo sapiens] >gi|40786805|gb|AAR89913.1| CDC5 cell divis…	NP_001244.1	CDC5L	92 kDa		0.23	0	1	3		1							0		0		0
387	SNW domain-containing protein 1 [Homo sapiens] >gi|114654181|ref|XP_510097.2| PREDICTED: SNW domain-containing protein 1 isoform 3 [Pan troglodytes] >gi|296215625|ref|XP_002754208.1| PREDICTED: SNW domain-containing protein 1 isoform 2 [Callithrix jacchus] >gi|332223405|ref|XP_003260860.1| PREDICTED: SNW domain-containing protein 1 isoform 1 [Nomascus leucogenys] >gi|397474974|ref|XP_003808930.1|…	NP_036377.1	SNW1	61 kDa		0.53	0	2	1		0	2						3					0
388	SPATS2-like protein isoform a [Homo sapiens] >gi|154426288|ref|NP_001093893.1| SPATS2-like protein isoform a [Homo sapiens] >gi|154426310|ref|NP_056350.2| SPATS2-like protein isoform a [Homo sapiens] >gi|114582445|ref|XP_001169979.1| PREDICTED: spermatogenesis associated, serine-rich 2-like isoform 6 [Pan troglodytes] >gi|114582455|ref|XP_001170105.1| PREDICTED: spermatogenesis associated, serine…	NP_001093892.1 (+3)	SPATS2L	62 kDa		0.53		2	1			3						2
389	40S ribosomal protein S24 isoform c [Homo sapiens] >gi|13592075|ref|NP_112374.1| 40S ribosomal protein S24 [Rattus norvegicus] >gi|46519158|ref|NP_997517.1| 40S ribosomal protein S24 isoform 2 [Mus musculus] >gi|149267855|ref|XP_001000635.2| PREDICTED: 40S ribosomal protein S24-like [Mus musculus] >gi|297301049|ref|XP_001099895.2| PREDICTED: 40S ribosomal protein S24-like [Macaca mulatta] >gi|332…	NP_001017.1 (+1)	RPS24	15 kDa		0.45			3		1	2						2
390	WD repeat-containing protein 43 [Homo sapiens] >gi|158518532|sp|Q15061|WDR43_HUMAN RecName: Full=WD repeat-containing protein 43 >gi|119620927|gb|EAX00522.1| hCG16536, isoform CRA_a [Homo sapiens] >gi|168274278|dbj|BAG09559.1| WD repeat protein 43 [synthetic construct] >gi|225000624|gb|AAI72316.1| WD repeat domain 43 [synthetic construct]	NP_055946.1	WDR43	75 kDa		0.25		2	2			1						2
391	putative pre-mRNA-splicing factor ATP-dependent RNA helicase DHX15 [Homo sapiens] >gi|114593352|ref|XP_001164599.1| PREDICTED: putative pre-mRNA-splicing factor ATP-dependent RNA helicase DHX15 isoform 2 [Pan troglodytes] >gi|397513140|ref|XP_003826881.1| PREDICTED: putative pre-mRNA-splicing factor ATP-dependent RNA helicase DHX15 [Pan paniscus] >gi|13124667|sp|O43143|DHX15_HUMAN RecName: Full=P…	NP_001349.2	DHX15	91 kDa		0.66		2	0			4									1
392	SEC22 vesicle trafficking protein homolog B [Homo sapiens]	gi|94429050	SEC22B	?		0.49	1		4			4						2
393	minor histocompatibility antigen H13 isoform 1 [Homo sapiens] >gi|114681387|ref|XP_001152616.1| PREDICTED: minor histocompatibility antigen H13 isoform 9 [Pan troglodytes] >gi|297706821|ref|XP_002830226.1| PREDICTED: minor histocompatibility antigen H13 [Pongo abelii] >gi|397527124|ref|XP_003833452.1| PREDICTED: minor histocompatibility antigen H13 isoform 1 [Pan paniscus] >gi|25008563|sp|Q8TCT9|…	NP_110416.1	HM13	41 kDa		0.31	4		2			1										1
394	acyl-coenzyme A thioesterase 9, mitochondrial isoform b precursor [Homo sapiens] >gi|224471815|sp|Q9Y305|ACOT9_HUMAN RecName: Full=Acyl-coenzyme A thioesterase 9, mitochondrial; Short=Acyl-CoA thioesterase 9; AltName: Full=Acyl-CoA thioester hydrolase 9; Flags: Precursor >gi|119619404|gb|EAW98998.1| acyl-CoA thioesterase 9, isoform CRA_b [Homo sapiens] >gi|219518241|gb|AAI44361.1| Acyl-CoA thioes…	NP_001028755.2 (+1)	ACOT9	50 kDa		0.5	3		1			5						1
395	60S ribosomal protein L9 [Homo sapiens] >gi|67944630|ref|NP_001020092.1| 60S ribosomal protein L9 [Homo sapiens] >gi|302148488|ref|NP_001180487.1| ribosomal protein L9 [Macaca mulatta] >gi|343478291|ref|NP_001230410.1| ribosomal protein L9 [Sus scrofa] >gi|57048082|ref|XP_536256.1| PREDICTED: 60S ribosomal protein L9 isoform 1 [Canis lupus familiaris] >gi|114593631|ref|XP_001141738.1| PREDICTED: …	NP_000652.2 (+1)	RPL9	22 kDa		0.37	1	0	1			3
396	serine/threonine-protein phosphatase PP1-alpha catalytic subunit isoform 1 [Homo sapiens] >gi|13928710|ref|NP_113715.1| serine/threonine-protein phosphatase PP1-alpha catalytic subunit [Rattus norvegicus] >gi|78369446|ref|NP_001030393.1| serine/threonine-protein phosphatase PP1-alpha catalytic subunit [Bos taurus] >gi|113205690|ref|NP_001038024.1| protein phosphatase 1 catalytic subunit alpha iso…	NP_002699.1	PPP1CA	38 kDa	TRUE	0.48	1		2			4						1
397	talin 1 [Homo sapiens]	gi|16753233		?		0.57			1			6			0			1
398	serine/arginine-rich splicing factor 6 [Homo sapiens] >gi|307078161|ref|NP_001182497.1| splicing factor, arginine/serine-rich 6 [Pongo abelii] >gi|332209067|ref|XP_003253632.1| PREDICTED: serine/arginine-rich splicing factor 6 isoform 1 [Nomascus leucogenys] >gi|397511164|ref|XP_003825949.1| PREDICTED: serine/arginine-rich splicing factor 6 [Pan paniscus] >gi|426391709|ref|XP_004062210.1| PREDICT…	NP_006266.2	SRSF6	40 kDa	TRUE	0.68			2			3						1
399	procollagen-lysine,2-oxoglutarate 5-dioxygenase 2 isoform 2 precursor [Homo sapiens] >gi|62906878|sp|O00469|PLOD2_HUMAN RecName: Full=Procollagen-lysine,2-oxoglutarate 5-dioxygenase 2; AltName: Full=Lysyl hydroxylase 2; Short=LH2; Flags: Precursor >gi|119599347|gb|EAW78941.1| procollagen-lysine, 2-oxoglutarate 5-dioxygenase 2, isoform CRA_c [Homo sapiens] >gi|261858130|dbj|BAI45587.1| procollagen…	NP_000926.2 (+1)	PLOD2	85 kDa		0.64	3													1		3
400	putative helicase MOV-10 [Homo sapiens] >gi|194272168|ref|NP_001123551.1| putative helicase MOV-10 [Homo sapiens] >gi|332809998|ref|XP_513630.3| PREDICTED: putative helicase MOV-10 isoform 2 [Pan troglodytes] >gi|332810000|ref|XP_003308366.1| PREDICTED: putative helicase MOV-10 isoform 1 [Pan troglodytes] >gi|397478835|ref|XP_003810741.1| PREDICTED: putative helicase MOV-10 isoform 1 [Pan paniscu…	NP_066014.1	MOV10	114 kDa		0.64			4			6						1
401	myoferlin isoform a [Homo sapiens] >gi|20139241|sp|Q9NZM1|MYOF_HUMAN RecName: Full=Myoferlin; AltName: Full=Fer-1-like protein 3 >gi|6731235|gb|AAF27176.1|AF182316_1 myoferlin [Homo sapiens] >gi|20521790|dbj|BAA86521.2| KIAA1207 protein [Homo sapiens] >gi|168273198|dbj|BAG10438.1| myoferlin [synthetic construct]	NP_038479.1 (+1)	MYOF	235 kDa		0.29	5		1			1
402	eukaryotic translation initiation factor 2 subunit 3 [Homo sapiens] >gi|296235140|ref|XP_002762775.1| PREDICTED: eukaryotic translation initiation factor 2 subunit 3 [Callithrix jacchus] >gi|397497667|ref|XP_003819627.1| PREDICTED: eukaryotic translation initiation factor 2 subunit 3 [Pan paniscus] >gi|729816|sp|P41091|IF2G_HUMAN RecName: Full=Eukaryotic translation initiation factor 2 subunit 3;…	NP_001406.1	EIF2S3	51 kDa		0.49			1			7
403	GTP-binding nuclear protein Ran [Homo sapiens] >gi|6678365|ref|NP_033417.1| GTP-binding nuclear protein Ran [Mus musculus] >gi|16758182|ref|NP_445891.1| GTP-binding nuclear protein Ran [Rattus norvegicus] >gi|77736355|ref|NP_001029877.1| GTP-binding nuclear protein Ran [Bos taurus] >gi|209447015|ref|NP_001129282.1| GTP-binding nuclear protein Ran isoform 1 [Pongo abelii] >gi|240849365|ref|NP_0011…	NP_006316.1	RAN	24 kDa		0.88	1	1	1		1	1						2			1	1
404	40S ribosomal protein S27 [Homo sapiens] >gi|16758382|ref|NP_446049.1| 40S ribosomal protein S27 [Rattus norvegicus] >gi|26024336|ref|NP_081291.1| 40S ribosomal protein S27 [Mus musculus] >gi|148231402|ref|NP_001091604.1| 40S ribosomal protein S27 [Bos taurus] >gi|284413741|ref|NP_001165122.1| ribosomal protein S27.1 [Xenopus (Silurana) tropicalis] >gi|298231238|ref|NP_001177187.1| ribosomal prot…	NP_001021.1 (+3)	RPS27	9 kDa		0.028	1	1	3		1	2						1
405	dihydrolipoyllysine-residue succinyltransferase component of 2-oxoglutarate dehydrogenase complex, mitochondrial isoform 1 precursor [Homo sapiens] >gi|317373578|sp|P36957|ODO2_HUMAN RecName: Full=Dihydrolipoyllysine-residue succinyltransferase component of 2-oxoglutarate dehydrogenase complex, mitochondrial; AltName: Full=2-oxoglutarate dehydrogenase complex component E2; Short=OGDC-E2; AltName:…	NP_001924.2	DLST	49 kDa		0.58	3		1			1						1			1
406	monocarboxylate transporter 4 [Homo sapiens] >gi|109288010|ref|NP_001035888.1| monocarboxylate transporter 4 [Homo sapiens] >gi|109288012|ref|NP_001035887.1| monocarboxylate transporter 4 [Homo sapiens] >gi|332800979|ref|NP_001193879.1| monocarboxylate transporter 4 [Homo sapiens] >gi|332800981|ref|NP_001193880.1| monocarboxylate transporter 4 [Homo sapiens] >gi|332800983|ref|NP_001193881.1| mono…	NP_004198.1 (+2)	SLC16A3	49 kDa		0.61	4		1											1	0	1
407	ruvB-like 1 [Homo sapiens] >gi|350537095|ref|NP_001233458.1| ruvB-like 1 [Pan troglodytes] >gi|388454913|ref|NP_001253919.1| ruvB-like 1 [Macaca mulatta] >gi|73984468|ref|XP_848712.1| PREDICTED: ruvB-like 1 isoform 2 [Canis lupus familiaris] >gi|291393338|ref|XP_002713193.1| PREDICTED: RuvB-like 1 [Oryctolagus cuniculus] >gi|296225998|ref|XP_002758741.1| PREDICTED: ruvB-like 1 isoform 1 [Callithr…	NP_003698.1	RUVBL1	50 kDa		0.55		1	3			3						0			1
408	TATA-binding protein-associated factor 2N isoform 2 [Homo sapiens] >gi|1628403|emb|CAA67398.1| hTAFII68 [Homo sapiens] >gi|3763907|dbj|BAA33812.1| RBP56/hTAFII68 [Homo sapiens] >gi|27501920|gb|AAO13485.1| TAF15 RNA polymerase II, TATA box binding protein (TBP)-associated factor, 68kDa [Homo sapiens] >gi|119600530|gb|EAW80124.1| TAF15 RNA polymerase II, TATA box binding protein (TBP)-associated fa…	NP_003478.1 (+1)	TAF15	62 kDa	TRUE	0.18		3	3			2						2
409	39S ribosomal protein L12, mitochondrial [Homo sapiens] >gi|20981709|sp|P52815|RM12_HUMAN RecName: Full=39S ribosomal protein L12, mitochondrial; Short=L12mt; Short=MRP-L12; AltName: Full=5c5-2; Flags: Precursor >gi|11177148|gb|AAG32154.1|AF059736_1 mitoribosomal protein L12 [Homo sapiens] >gi|12803085|gb|AAH02344.1| Mitochondrial ribosomal protein L12 [Homo sapiens] >gi|13960112|gb|AAH07497.1| M…	NP_002940.2	MRPL12	21 kDa		0.38		1	2			3						1
410	sequestosome-1 isoform 1 [Homo sapiens] >gi|74735628|sp|Q13501|SQSTM_HUMAN RecName: Full=Sequestosome-1; AltName: Full=EBI3-associated protein of 60 kDa; Short=EBIAP; Short=p60; AltName: Full=Phosphotyrosine-independent ligand for the Lck SH2 domain of 62 kDa; AltName: Full=Ubiquitin-binding protein p62 >gi|1184949|gb|AAC52070.1| phosphotyrosine independent ligand for the Lck SH2 domain p62 [Homo…	NP_003891.1	SQSTM1	48 kDa		0.0051	3	3	1			1
411	40S ribosomal protein S19 [Homo sapiens] >gi|82697365|ref|NP_001032544.1| 40S ribosomal protein S19 [Bos taurus] >gi|197101323|ref|NP_001126089.1| 40S ribosomal protein S19 [Pongo abelii] >gi|109124928|ref|XP_001103772.1| PREDICTED: 40S ribosomal protein S19-like isoform 3 [Macaca mulatta] >gi|109124930|ref|XP_001103598.1| PREDICTED: 40S ribosomal protein S19-like isoform 1 [Macaca mulatta] >gi|1…	NP_001013.1	RPS19	16 kDa		0.2	1		3			1						1
412	non-POU domain-containing octamer-binding protein isoform 1 [Homo sapiens] >gi|197102787|ref|NP_001124612.1| non-POU domain-containing octamer-binding protein [Pongo abelii] >gi|224028244|ref|NP_001138880.1| non-POU domain-containing octamer-binding protein isoform 1 [Homo sapiens] >gi|224028246|ref|NP_001138881.1| non-POU domain-containing octamer-binding protein isoform 1 [Homo sapiens] >gi|109…	NP_031389.3	NONO	54 kDa	TRUE	0.41		3	1			3						1
413	copine-3 [Homo sapiens] >gi|10719946|sp|O75131|CPNE3_HUMAN RecName: Full=Copine-3; AltName: Full=Copine III >gi|5670328|gb|AAD46074.2| copine III [Homo sapiens] >gi|42744574|gb|AAH66597.1| Copine III [Homo sapiens] >gi|119612047|gb|EAW91641.1| copine III, isoform CRA_a [Homo sapiens] >gi|119612048|gb|EAW91642.1| copine III, isoform CRA_a [Homo sapiens] >gi|168267458|dbj|BAG09785.1| copine-3 [synt…	NP_003900.1	CPNE3	60 kDa		0.65	5				1	1		1
414	regulator of chromosome condensation isoform a [Homo sapiens] >gi|46623048|gb|AAH69198.1| Regulator of chromosome condensation 1 [Homo sapiens]	NP_001041659.1 (+5)	RCC1	48 kDa		0.63		0	2			2						3
415	eukaryotic translation initiation factor 2 subunit 1 [Homo sapiens] >gi|383872973|ref|NP_001244395.1| eukaryotic translation initiation factor 2 subunit 1 [Macaca mulatta] >gi|55640927|ref|XP_510016.1| PREDICTED: eukaryotic translation initiation factor 2 subunit 1 isoform 3 [Pan troglodytes] >gi|332228923|ref|XP_003263637.1| PREDICTED: eukaryotic translation initiation factor 2 subunit 1 [Nomasc…	NP_004085.1	EIF2S1	36 kDa		0.68			2			3						1
416	60S ribosomal protein L36 [Homo sapiens] >gi|16117796|ref|NP_378669.1| 60S ribosomal protein L36 [Homo sapiens] >gi|160333837|ref|NP_061200.2| 60S ribosomal protein L36 [Mus musculus] >gi|197101521|ref|NP_001125613.1| 60S ribosomal protein L36 [Pongo abelii] >gi|347658980|ref|NP_001231616.1| ribosomal protein L36 [Sus scrofa] >gi|357394902|ref|NP_001239443.1| 60S ribosomal protein L36 [Pan troglo…	NP_056229.2 (+1)	RPL36	12 kDa		0.1		0	0		1	2						1					0
417	splicing factor U2AF 65 kDa subunit isoform b [Homo sapiens] >gi|164565377|ref|NP_598432.2| splicing factor U2AF 65 kDa subunit isoform 2 [Mus musculus] >gi|109461136|ref|XP_001060115.1| PREDICTED: splicing factor U2AF 65 kDa subunit isoform 6 [Rattus norvegicus] >gi|338709958|ref|XP_001496159.3| PREDICTED: splicing factor U2AF 65 kDa subunit [Equus caballus] >gi|348551787|ref|XP_003461710.1| PRE…	NP_001012496.1 (+1)	U2AF2	53 kDa		0.32		1	2			4									3
418	28S ribosomal protein S5, mitochondrial [Homo sapiens] >gi|24212347|sp|P82675|RT05_HUMAN RecName: Full=28S ribosomal protein S5, mitochondrial; Short=MRP-S5; Short=S5mt >gi|13620881|dbj|BAB40993.1| mitochondrial ribosomal protein S5 [Homo sapiens] >gi|15559628|gb|AAH14172.1| Mitochondrial ribosomal protein S5 [Homo sapiens] >gi|62630235|gb|AAX88980.1| unknown [Homo sapiens] >gi|119631117|gb|EAX10…	NP_114108.1	MRPS5	48 kDa		0.68			3			2						2
419	eukaryotic translation initiation factor 2 subunit 2 [Homo sapiens] >gi|12644154|sp|P20042|IF2B_HUMAN RecName: Full=Eukaryotic translation initiation factor 2 subunit 2; AltName: Full=Eukaryotic translation initiation factor 2 subunit beta; Short=eIF-2-beta >gi|4938295|emb|CAB43741.1| eukaryotic translation initiation factor 2, subunit 2 beta, 38kDa [Homo sapiens] >gi|12653383|gb|AAH00461.1| Euka…	NP_003899.2	EIF2S2	38 kDa		0.3		2	2			5
420	structural maintenance of chromosomes protein 3 [Homo sapiens] >gi|158517902|ref|NP_113771.2| structural maintenance of chromosomes protein 3 [Rattus norvegicus] >gi|197101619|ref|NP_001126947.1| structural maintenance of chromosomes protein 3 [Pongo abelii] >gi|149689674|ref|XP_001496837.1| PREDICTED: structural maintenance of chromosomes protein 3 [Equus caballus] >gi|194042017|ref|XP_001926614…	NP_005436.1	SMC3	142 kDa		0.59		5				2						2
421	antigen KI-67 isoform 1 [Homo sapiens] >gi|118572663|sp|P46013|KI67_HUMAN RecName: Full=Antigen KI-67	NP_002408.3	MKI67	359 kDa		0.39		2	2									4
422	DNA damage-binding protein 1 [Homo sapiens] >gi|296218432|ref|XP_002807395.1| PREDICTED: LOW QUALITY PROTEIN: DNA damage-binding protein 1 [Callithrix jacchus] >gi|397516558|ref|XP_003828491.1| PREDICTED: DNA damage-binding protein 1 [Pan paniscus] >gi|402893195|ref|XP_003909786.1| PREDICTED: DNA damage-binding protein 1 [Papio anubis] >gi|426368721|ref|XP_004051351.1| PREDICTED: DNA damage-bindi…	NP_001914.3	DDB1	127 kDa		0.35		1	1			3
423	28S ribosomal protein S15, mitochondrial [Homo sapiens] >gi|13633907|sp|P82914|RT15_HUMAN RecName: Full=28S ribosomal protein S15, mitochondrial; Short=MRP-S15; Short=S15mt; Flags: Precursor >gi|13620893|dbj|BAB40999.1| mitochondrial ribosomal protein S15 [Homo sapiens] >gi|21411172|gb|AAH31336.1| Mitochondrial ribosomal protein S15 [Homo sapiens] >gi|119627764|gb|EAX07359.1| mitochondrial riboso…	NP_112570.2	MRPS15	30 kDa		0.68			2			3						1
424	FAS-associated factor 2 [Homo sapiens] >gi|74731375|sp|Q96CS3|FAF2_HUMAN RecName: Full=FAS-associated factor 2; AltName: Full=Protein ETEA; AltName: Full=UBX domain-containing protein 3B; AltName: Full=UBX domain-containing protein 8 >gi|24414114|dbj|BAC22491.1| ETEA [Homo sapiens] >gi|40225512|gb|AAH14001.2| Fas associated factor family member 2 [Homo sapiens] >gi|119605479|gb|EAW85073.1| UBX do…	NP_055428.1	FAF2	53 kDa		0.39	6	1													1
425	unconventional myosin-VI [Homo sapiens] >gi|56204014|emb|CAI19521.1| myosin VI [Homo sapiens] >gi|57208622|emb|CAI42825.1| myosin VI [Homo sapiens] >gi|119569115|gb|EAW48730.1| myosin VI, isoform CRA_c [Homo sapiens] >gi|119569116|gb|EAW48731.1| myosin VI, isoform CRA_c [Homo sapiens] >gi|148922278|gb|AAI46765.1| Myosin VI [Homo sapiens] >gi|168278597|dbj|BAG11178.1| myosin-VI [synthetic construc…	NP_004990.3	MYO6	149 kDa		0.48	5		0			1
426	4F2 cell-surface antigen heavy chain isoform b [Homo sapiens] >gi|119594524|gb|EAW74118.1| solute carrier family 3 (activators of dibasic and neutral amino acid transport), member 2, isoform CRA_a [Homo sapiens]	NP_001012680.1 (+3)	SLC3A2	68 kDa		0.42	4	1		0	1	1
427	ras-related protein Rab-8A [Homo sapiens] >gi|55741707|ref|NP_001003152.1| ras-related protein Rab-8A [Canis lupus familiaris] >gi|345090993|ref|NP_001230731.1| RAB8A, member RAS oncogene family [Sus scrofa] >gi|194223710|ref|XP_001914834.1| PREDICTED: ras-related protein Rab-8A-like [Equus caballus] >gi|402904630|ref|XP_003915145.1| PREDICTED: ras-related protein Rab-8A isoform 1 [Papio anubis] …	NP_005361.2	RAB8A	24 kDa	TRUE	0.66	7		4		1										2	3
428	NADH dehydrogenase [ubiquinone] 1 alpha subcomplex subunit 10, mitochondrial precursor [Homo sapiens] >gi|6093592|sp|O95299|NDUAA_HUMAN RecName: Full=NADH dehydrogenase [ubiquinone] 1 alpha subcomplex subunit 10, mitochondrial; AltName: Full=Complex I-42kD; Short=CI-42kD; AltName: Full=NADH-ubiquinone oxidoreductase 42 kDa subunit; Flags: Precursor >gi|4191348|gb|AAD09755.1| NADH-ubiquinone oxido…	NP_004535.1	NDUFA10	41 kDa		0.23	0	1	3			2
429	methyl-CpG-binding protein 2 isoform 1 [Homo sapiens] >gi|397466230|ref|XP_003804868.1| PREDICTED: methyl-CpG-binding protein 2 [Pan paniscus] >gi|1708973|sp|P51608|MECP2_HUMAN RecName: Full=Methyl-CpG-binding protein 2; Short=MeCp-2 protein; Short=MeCp2 >gi|6959308|gb|AAF33023.1|AF158180_1 methyl CpG binding protein 2 [Homo sapiens] >gi|972765|gb|AAC32737.1| methyl-CpG-binding protein [Homo sapi…	NP_004983.1	MECP2	52 kDa		0.23		1	3			2		0				1
430	NHP2-like protein 1 [Homo sapiens] >gi|47058996|ref|NP_997680.1| NHP2-like protein 1 [Rattus norvegicus] >gi|51317376|ref|NP_001003796.1| NHP2-like protein 1 [Homo sapiens] >gi|84781725|ref|NP_035612.2| NHP2-like protein 1 [Mus musculus] >gi|116004229|ref|NP_001070472.1| NHP2-like protein 1 [Bos taurus] >gi|298160958|ref|NP_001177156.1| NHP2 non-histone chromosome protein 2-like 1 [Sus scrofa] >g…	NP_004999.1 (+1)	SNU13	14 kDa		0.42		2	2			2						3
431	small nuclear ribonucleoprotein Sm D2 isoform 1 [Homo sapiens] >gi|58037145|ref|NP_081219.1| small nuclear ribonucleoprotein Sm D2 [Mus musculus] >gi|77735903|ref|NP_001029648.1| small nuclear ribonucleoprotein Sm D2 [Bos taurus] >gi|157820925|ref|NP_001102869.1| small nuclear ribonucleoprotein Sm D2 [Rattus norvegicus] >gi|302191671|ref|NP_001180521.1| small nuclear ribonucleoprotein Sm D2 [Maca…	NP_004588.1	SNRPD2	14 kDa		0.47		2	1			2						2
432	protein-L-isoaspartate (D-aspartate) O-methyltransferase [Homo sapiens]	gi|4885539		?		0.63	2					1						2				2
433	double-stranded RNA-binding protein Staufen homolog 1 isoform c [Homo sapiens] >gi|45758713|gb|AAS76636.1| staufen protein T5 variant [Homo sapiens] >gi|45758715|gb|AAS76637.1| staufen protein T4 variant [Homo sapiens] >gi|57208664|emb|CAI42820.1| staufen, RNA binding protein, homolog 1 (Drosophila) [Homo sapiens]	NP_001032405.1 (+4)	STAU1	56 kDa		0.12		2	2			1						1
434	SWI/SNF complex subunit SMARCC2 isoform a [Homo sapiens] >gi|57012959|sp|Q8TAQ2|SMRC2_HUMAN RecName: Full=SWI/SNF complex subunit SMARCC2; AltName: Full=BRG1-associated factor 170; Short=BAF170; AltName: Full=SWI/SNF complex 170 kDa subunit; AltName: Full=SWI/SNF-related matrix-associated actin-dependent regulator of chromatin subfamily C member 2 >gi|20072796|gb|AAH26222.1| SWI/SNF related, matr…	NP_003066.2 (+1)	SMARCC2	133 kDa		0.51		1	1			3						1
435	ATP synthase subunit d, mitochondrial isoform a [Homo sapiens] >gi|114670390|ref|XP_001138674.1| PREDICTED: ATP synthase subunit d, mitochondrial isoform 2 [Pan troglodytes] >gi|426346690|ref|XP_004041004.1| PREDICTED: ATP synthase subunit d, mitochondrial isoform 1 [Gorilla gorilla gorilla] >gi|426346692|ref|XP_004041005.1| PREDICTED: ATP synthase subunit d, mitochondrial isoform 2 [Gorilla gori…	NP_006347.1	ATP5PD	18 kDa		0.26	3	0	1			2
436	trans-2,3-enoyl-CoA reductase [Homo sapiens] >gi|397471054|ref|XP_003807122.1| PREDICTED: trans-2,3-enoyl-CoA reductase isoform 1 [Pan paniscus] >gi|410950594|ref|XP_003981989.1| PREDICTED: trans-2,3-enoyl-CoA reductase [Felis catus] >gi|20177939|sp|Q9NZ01|TECR_HUMAN RecName: Full=Very-long-chain enoyl-CoA reductase; AltName: Full=Synaptic glycoprotein SC2; AltName: Full=Trans-2,3-enoyl-CoA reduc…	NP_612510.1	TECR	36 kDa		0.098	2		2		0	0						0
437	zinc finger CCCH-type antiviral protein 1 isoform 1 [Homo sapiens] >gi|223634727|sp|Q7Z2W4|ZCCHV_HUMAN RecName: Full=Zinc finger CCCH-type antiviral protein 1; AltName: Full=ADP-ribosyltransferase diphtheria toxin-like 13; Short=ARTD13; AltName: Full=Zinc finger CCCH domain-containing protein 2; AltName: Full=Zinc finger antiviral protein; Short=ZAP >gi|51094794|gb|EAL24040.1| zinc finger CCCH ty…	NP_064504.2	ZC3HAV1	101 kDa		0.62			4			1						2
438	endonuclease G, mitochondrial precursor [Homo sapiens] >gi|317373579|sp|Q14249|NUCG_HUMAN RecName: Full=Endonuclease G, mitochondrial; Short=Endo G; Flags: Precursor >gi|311347658|gb|ADP90774.1| mitochondrial endonuclease G [Homo sapiens] >gi|311347660|gb|ADP90775.1| mitochondrial endonuclease G [Homo sapiens] >gi|311347662|gb|ADP90776.1| mitochondrial endonuclease G [Homo sapiens] >gi|311347664|…	NP_004426.2	ENDOG	33 kDa		0.54	5			1			2
439	28S ribosomal protein S26, mitochondrial [Homo sapiens] >gi|114680641|ref|XP_514479.2| PREDICTED: 28S ribosomal protein S26, mitochondrial isoform 2 [Pan troglodytes] >gi|28201886|sp|Q9BYN8|RT26_HUMAN RecName: Full=28S ribosomal protein S26, mitochondrial; Short=MRP-S26; Short=S26mt; AltName: Full=28S ribosomal protein S13, mitochondrial; Short=MRP-S13; Short=S13mt; Flags: Precursor >gi|15278211|…	NP_110438.1	MRPS26	24 kDa		0.67			3			2						1
440	trifunctional enzyme subunit beta, mitochondrial precursor [Homo sapiens] >gi|116241345|sp|P55084|ECHB_HUMAN RecName: Full=Trifunctional enzyme subunit beta, mitochondrial; AltName: Full=TP-beta; Includes: RecName: Full=3-ketoacyl-CoA thiolase; AltName: Full=Acetyl-CoA acyltransferase; AltName: Full=Beta-ketothiolase; Flags: Precursor >gi|862458|dbj|BAA03942.1| 3-ketoacyl-CoA thiolase beta-subuni…	NP_000174.1	HADHB	51 kDa		0.34	5		1			3
441	mitochondrial ribosomal protein S27 [Homo sapiens]	gi|16950609		?		0.55			2			4
442	MAP7 domain-containing protein 1 [Homo sapiens] >gi|121942584|sp|Q3KQU3|MA7D1_HUMAN RecName: Full=MAP7 domain-containing protein 1; AltName: Full=Arginine/proline-rich coiled-coil domain-containing protein 1; AltName: Full=Proline/arginine-rich coiled-coil domain-containing protein 1 >gi|76780071|gb|AAI06054.1| MAP7 domain containing 1 [Homo sapiens]	NP_060537.3	MAP7D1	93 kDa		0.46						5
443	myosin regulatory light polypeptide 9 isoform a [Homo sapiens] >gi|197099648|ref|NP_001125549.1| myosin regulatory light polypeptide 9 [Pongo abelii] >gi|347300174|ref|NP_001231401.1| myosin regulatory light polypeptide 9 [Sus scrofa] >gi|356461048|ref|NP_001239095.1| myosin, light chain 9, regulatory [Canis lupus familiaris] >gi|224078796|ref|XP_002189809.1| PREDICTED: similar to myosin regulato…	NP_006088.2	MYL9	20 kDa	TRUE	0.34	15	7	14		7	16		7
444	monocarboxylate transporter 1 [Homo sapiens] >gi|262073007|ref|NP_001159968.1| monocarboxylate transporter 1 [Homo sapiens] >gi|313104214|sp|P53985|MOT1_HUMAN RecName: Full=Monocarboxylate transporter 1; Short=MCT 1; AltName: Full=Solute carrier family 16 member 1 >gi|19584254|emb|CAD27707.1| monocarboxylate transporter isoform 1 [Homo sapiens] >gi|20070938|gb|AAH26317.1| Solute carrier family 16…	NP_003042.3	SLC16A1	54 kDa		0.47	1	1	2									1		0		2
445	40S ribosomal protein S20 isoform 2 [Homo sapiens] >gi|13385652|ref|NP_080423.1| 40S ribosomal protein S20 [Mus musculus] >gi|56090271|ref|NP_001007604.1| 40S ribosomal protein S20 [Rattus norvegicus] >gi|77735823|ref|NP_001029610.1| 40S ribosomal protein S20 [Bos taurus] >gi|359279893|ref|NP_001240663.1| 40S ribosomal protein S20 [Oryctolagus cuniculus] >gi|380848777|ref|NP_001244182.1| ribosoma…	NP_001014.1	RPS20	13 kDa		0.28	1	2	1		1							2
446	eukaryotic translation initiation factor 6 isoform a [Homo sapiens] >gi|31563378|ref|NP_852133.1| eukaryotic translation initiation factor 6 isoform a [Homo sapiens] >gi|392494084|ref|NP_001254739.1| eukaryotic translation initiation factor 6 isoform a [Homo sapiens] >gi|114681677|ref|XP_001164435.1| PREDICTED: eukaryotic translation initiation factor 6 isoform 4 [Pan troglodytes] >gi|114681682|r…	NP_002203.1 (+1)	EIF6	27 kDa		0.35		3	1		1	1						1
447	ras-related protein Rab-7a [Homo sapiens] >gi|148747526|ref|NP_033031.2| ras-related protein Rab-7a [Mus musculus] >gi|126336249|ref|XP_001366922.1| PREDICTED: ras-related protein Rab-7a-like [Monodelphis domestica] >gi|296225983|ref|XP_002758722.1| PREDICTED: ras-related protein Rab-7a-like isoform 1 [Callithrix jacchus] >gi|296225985|ref|XP_002758723.1| PREDICTED: ras-related protein Rab-7a-lik…	NP_004628.4	RAB7A	23 kDa		0.53	4		1			1						2				2
448	ADP-ribosylation factor 4 [Homo sapiens] >gi|197101829|ref|NP_001125296.1| ADP-ribosylation factor 4 [Pongo abelii] >gi|307133710|ref|NP_001182511.1| ADP-ribosylation factor 4 [Macaca mulatta] >gi|114587508|ref|XP_001173799.1| PREDICTED: uncharacterized protein LOC747376 isoform 4 [Pan troglodytes] >gi|296225497|ref|XP_002758549.1| PREDICTED: ADP-ribosylation factor 4-like [Callithrix jacchus] >g…	NP_001651.1	ARF4	21 kDa	TRUE	0.071	4	1	2		2	2
449	40S ribosomal protein S15 [Homo sapiens] >gi|6677799|ref|NP_033117.1| 40S ribosomal protein S15 [Mus musculus] >gi|8394212|ref|NP_058847.1| 40S ribosomal protein S15 [Rattus norvegicus] >gi|45382615|ref|NP_990793.1| 40S ribosomal protein S15 [Gallus gallus] >gi|47523728|ref|NP_999499.1| 40S ribosomal protein S15 [Sus scrofa] >gi|197101253|ref|NP_001125055.1| 40S ribosomal protein S15 [Pongo abeli…	NP_001009.1	RPS15	17 kDa		0.56	1	0	1			4						1
450	N-acetyltransferase 10 [Homo sapiens]	gi|13399322		?		0.62			2			1						1			1
451	protein S100-A11 [Homo sapiens] >gi|297663585|ref|XP_002810252.1| PREDICTED: protein S100-A11-like isoform 1 [Pongo abelii] >gi|332220323|ref|XP_003259306.1| PREDICTED: protein S100-A11-like [Nomascus leucogenys] >gi|332810318|ref|XP_003339045.1| PREDICTED: protein S100-A11 isoform 1 [Pan troglodytes] >gi|395729830|ref|XP_003775618.1| PREDICTED: protein S100-A11-like isoform 2 [Pongo abelii] >gi|…	NP_005611.1	S100A11	12 kDa		0.46	3		1			1										1
452	serine/arginine-rich splicing factor 9 [Homo sapiens] >gi|114647286|ref|XP_001160785.1| PREDICTED: serine/arginine-rich splicing factor 9 isoform 2 [Pan troglodytes] >gi|297693182|ref|XP_002823915.1| PREDICTED: serine/arginine-rich splicing factor 9 [Pongo abelii] >gi|332262536|ref|XP_003280317.1| PREDICTED: serine/arginine-rich splicing factor 9-like [Nomascus leucogenys] >gi|402887863|ref|XP_00…	NP_003760.1	SRSF9	26 kDa	TRUE	0.59		1	1			3						2
453	DnaJ (Hsp40) homolog, subfamily A, member 3 [Homo sapiens]	gi|31542539		?		0.19	2		2			2						1
454	secretory carrier-associated membrane protein 3 isoform 1 [Homo sapiens] >gi|114560065|ref|XP_513854.2| PREDICTED: secretory carrier-associated membrane protein 3 isoform 8 [Pan troglodytes] >gi|206729908|sp|O14828|SCAM3_HUMAN RecName: Full=Secretory carrier-associated membrane protein 3; Short=Secretory carrier membrane protein 3 >gi|12652817|gb|AAH00161.1| Secretory carrier membrane protein 3 […	NP_005689.2 (+1)	SCAMP3	38 kDa		0.00027	1	1	3			1
455	ribosome biogenesis protein BOP1 [Homo sapiens] >gi|23830903|sp|Q14137|BOP1_HUMAN RecName: Full=Ribosome biogenesis protein BOP1; AltName: Full=Block of proliferation 1 protein >gi|15489385|gb|AAH13787.1| Block of proliferation 1 [Homo sapiens] >gi|15559250|gb|AAH13980.1| Block of proliferation 1 [Homo sapiens] >gi|17389232|gb|AAH17674.1| Block of proliferation 1 [Homo sapiens] >gi|124000611|gb|A…	NP_056016.1	BOP1	84 kDa		0.7		1			0	2						1
456	chromodomain-helicase-DNA-binding protein 4 [Homo sapiens] >gi|311033360|sp|Q14839|CHD4_HUMAN RecName: Full=Chromodomain-helicase-DNA-binding protein 4; Short=CHD-4; AltName: Full=ATP-dependent helicase CHD4; AltName: Full=Mi-2 autoantigen 218 kDa protein; AltName: Full=Mi2-beta	NP_001264.2	CHD4	218 kDa		0.22		2	1									1
457	DNA-directed RNA polymerase I subunit RPA34 [Homo sapiens] >gi|74739490|sp|O15446|RPA34_HUMAN RecName: Full=DNA-directed RNA polymerase I subunit RPA34; AltName: Full=A34.5; AltName: Full=Antisense to ERCC-1 protein; Short=ASE-1; AltName: Full=CD3-epsilon-associated protein; Short=CAST; Short=CD3E-associated protein; AltName: Full=RNA polymerase I-associated factor PAF49 >gi|2351683|gb|AAB68608.1…	NP_036231.1	CD3EAP	55 kDa		0.13		1	2			2	0
458	transmembrane and coiled-coil domains 1 [Homo sapiens]	gi|24308133		?		0.57			3			3						0			0
459	39S ribosomal protein L19, mitochondrial [Homo sapiens] >gi|397478025|ref|XP_003810359.1| PREDICTED: 39S ribosomal protein L19, mitochondrial [Pan paniscus] >gi|92090636|sp|P49406|RM19_HUMAN RecName: Full=39S ribosomal protein L19, mitochondrial; Short=L19mt; Short=MRP-L19; AltName: Full=39S ribosomal protein L15, mitochondrial; Short=L15mt; Short=MRP-L15; Flags: Precursor >gi|40225701|gb|AAH3014…	NP_055578.2	MRPL19	34 kDa		0.7			2			2						1
460	annexin A1 [Homo sapiens] >gi|397503247|ref|XP_003822241.1| PREDICTED: annexin A1 [Pan paniscus] >gi|113944|sp|P04083|ANXA1_HUMAN RecName: Full=Annexin A1; AltName: Full=Annexin I; AltName: Full=Annexin-1; AltName: Full=Calpactin II; AltName: Full=Calpactin-2; AltName: Full=Chromobindin-9; AltName: Full=Lipocortin I; AltName: Full=Phospholipase A2 inhibitory protein; AltName: Full=p35 >gi|34388|e…	NP_000691.1	ANXA1	39 kDa		0.45		1	1			5
461	40S ribosomal protein S17 [Homo sapiens] >gi|312284072|ref|NP_001185986.1| 40S ribosomal protein S17-like [Homo sapiens] >gi|388453273|ref|NP_001252733.1| 40S ribosomal protein S17 [Macaca mulatta] >gi|296214484|ref|XP_002753650.1| PREDICTED: 40S ribosomal protein S17-like [Callithrix jacchus] >gi|297693094|ref|XP_002823859.1| PREDICTED: 40S ribosomal protein S17-like isoform 6 [Pongo abelii] >gi…	NP_001012.1 (+1)	RPS17	16 kDa		0.26	3		1			2
462	keratin, type II cytoskeletal 6B [Homo sapiens] >gi|238054404|sp|P04259|K2C6B_HUMAN RecName: Full=Keratin, type II cytoskeletal 6B; AltName: Full=Cytokeratin-6B; Short=CK-6B; AltName: Full=Keratin-6B; Short=K6B; AltName: Full=Type-II keratin Kb10 >gi|908805|gb|AAC41771.1| keratin type II [Homo sapiens] >gi|21961227|gb|AAH34535.1| Keratin 6B [Homo sapiens] >gi|123980848|gb|ABM82253.1| keratin 6B […	NP_005546.2	KRT6B	60 kDa	TRUE	0.6					6			2								11
463	basigin isoform 1 precursor [Homo sapiens] >gi|51704273|sp|P35613|BASI_HUMAN RecName: Full=Basigin; AltName: Full=5F7; AltName: Full=Collagenase stimulatory factor; AltName: Full=Extracellular matrix metalloproteinase inducer; Short=EMMPRIN; AltName: Full=Leukocyte activation antigen M6; AltName: Full=OK blood group antigen; AltName: Full=Tumor cell-derived collagenase stimulatory factor; Short=T…	NP_001719.2 (+1)	BSG	42 kDa		0.49	2											0				4
464	39S ribosomal protein L15, mitochondrial [Homo sapiens] >gi|55630718|ref|XP_528136.1| PREDICTED: 39S ribosomal protein L15, mitochondrial isoform 2 [Pan troglodytes] >gi|332213789|ref|XP_003256013.1| PREDICTED: 39S ribosomal protein L15, mitochondrial-like [Nomascus leucogenys] >gi|426359611|ref|XP_004047061.1| PREDICTED: 39S ribosomal protein L15, mitochondrial [Gorilla gorilla gorilla] >gi|7473…	NP_054894.1	MRPL15	33 kDa		0.55			2			4
465	polyadenylate-binding protein 4 isoform 2 [Homo sapiens] >gi|332808510|ref|XP_003308042.1| PREDICTED: polyadenylate-binding protein 4 [Pan troglodytes] >gi|395730716|ref|XP_003775777.1| PREDICTED: polyadenylate-binding protein 4 isoform 2 [Pongo abelii] >gi|397488844|ref|XP_003815453.1| PREDICTED: polyadenylate-binding protein 4 isoform 2 [Pan paniscus] >gi|426329066|ref|XP_004025565.1| PREDICTED…	NP_003810.1	PABPC4	71 kDa	TRUE	0.57			6			8
466	transcription intermediary factor 1-beta [Homo sapiens] >gi|3183179|sp|Q13263|TIF1B_HUMAN RecName: Full=Transcription intermediary factor 1-beta; Short=TIF1-beta; AltName: Full=E3 SUMO-protein ligase TRIM28; AltName: Full=KRAB-associated protein 1; Short=KAP-1; AltName: Full=KRAB-interacting protein 1; Short=KRIP-1; AltName: Full=Nuclear corepressor KAP-1; AltName: Full=RING finger protein 96; Al…	NP_005753.1	TRIM28	89 kDa		0.51		2				1
467	leucine-rich PPR motif-containing protein, mitochondrial precursor [Homo sapiens] >gi|156632706|sp|P42704|LPPRC_HUMAN RecName: Full=Leucine-rich PPR motif-containing protein, mitochondrial; AltName: Full=130 kDa leucine-rich protein; Short=LRP 130; AltName: Full=GP130; Flags: Precursor >gi|31074371|gb|AAP41922.1| leucine-rich PPR motif-containing protein [Homo sapiens] >gi|54887383|gb|AAH50311.1|…	NP_573566.2	LRPPRC	158 kDa		0.46	0		0			3
468	probable global transcription activator SNF2L1 isoform a [Homo sapiens] >gi|397496290|ref|XP_003818974.1| PREDICTED: probable global transcription activator SNF2L1 isoform 3 [Pan paniscus] >gi|402911366|ref|XP_003918304.1| PREDICTED: probable global transcription activator SNF2L1 isoform 3 [Papio anubis] >gi|115311627|sp|P28370|SMCA1_HUMAN RecName: Full=Probable global transcription activator SNF…	NP_003060.2	SMARCA1	123 kDa	TRUE	0.46		4			0
469	ATP synthase subunit delta, mitochondrial precursor [Homo sapiens] >gi|50345991|ref|NP_001001975.1| ATP synthase subunit delta, mitochondrial precursor [Homo sapiens] >gi|114674401|ref|XP_001147365.1| PREDICTED: ATP synthase subunit delta, mitochondrial isoform 1 [Pan troglodytes] >gi|584812|sp|P30049|ATPD_HUMAN RecName: Full=ATP synthase subunit delta, mitochondrial; AltName: Full=F-ATPase delta…	NP_001678.1 (+1)	ATP5F1D	17 kDa		0.072	2	1	1		1	1						1
470	ATP synthase subunit g, mitochondrial [Homo sapiens] >gi|384475821|ref|NP_001245056.1| ATP synthase subunit g, mitochondrial [Macaca mulatta] >gi|114640627|ref|XP_001161526.1| PREDICTED: uncharacterized protein LOC742541 isoform 2 [Pan troglodytes] >gi|332208377|ref|XP_003253278.1| PREDICTED: ATP synthase subunit g, mitochondrial-like isoform 1 [Nomascus leucogenys] >gi|332208379|ref|XP_003253279…	NP_006467.4	ATP5MG	11 kDa		0.49	1		2			1					1	1		1
471	protein disulfide-isomerase TMX3 precursor [Homo sapiens] >gi|426386195|ref|XP_004059577.1| PREDICTED: protein disulfide-isomerase TMX3 [Gorilla gorilla gorilla] >gi|78103208|sp|Q96JJ7|TMX3_HUMAN RecName: Full=Protein disulfide-isomerase TMX3; AltName: Full=Thioredoxin domain-containing protein 10; AltName: Full=Thioredoxin-related transmembrane protein 3; Flags: Precursor >gi|62739752|gb|AAH9379…	NP_061895.3	TMX3	52 kDa		0.56	2	1	1													1
472	ras-related protein Rap-1A [Homo sapiens] >gi|21704066|ref|NP_663516.1| ras-related protein Rap-1A precursor [Mus musculus] >gi|27806115|ref|NP_776873.1| ras-related protein Rap-1A precursor [Bos taurus] >gi|54114993|ref|NP_001005765.1| ras-related protein Rap-1A precursor [Rattus norvegicus] >gi|58331202|ref|NP_001010935.1| ras-related protein Rap-1A [Homo sapiens] >gi|387763528|ref|NP_001248567…	NP_002875.1 (+1)	RAP1A	21 kDa		0.33	3		1		1	1						1					0
473	60S ribosomal protein L38 [Homo sapiens] >gi|50540034|ref|NP_001002486.1| 60S ribosomal protein L38 [Danio rerio] >gi|78214522|ref|NP_001030335.1| 60S ribosomal protein L38 [Homo sapiens] >gi|117606389|ref|NP_001071060.1| 60S ribosomal protein L38 [Rattus norvegicus] >gi|213514366|ref|NP_001133168.1| 60S ribosomal protein L38 [Salmo salar] >gi|318037311|ref|NP_001187063.1| ribosomal protein L38 […	NP_000990.1 (+1)	RPL38	8 kDa		0.07	0	1	1		1	2
474	isocitrate dehydrogenase [NADP], mitochondrial precursor [Homo sapiens] >gi|20141568|sp|P48735|IDHP_HUMAN RecName: Full=Isocitrate dehydrogenase [NADP], mitochondrial; Short=IDH; AltName: Full=ICD-M; AltName: Full=IDP; AltName: Full=NADP(+)-specific ICDH; AltName: Full=Oxalosuccinate decarboxylase; Flags: Precursor >gi|14328062|gb|AAH09244.1| Isocitrate dehydrogenase 2 (NADP+), mitochondrial [Hom…	NP_002159.2	IDH2	51 kDa		0.53		1	1		1	2						0		1
475	long-chain-fatty-acid--CoA ligase 3 [Homo sapiens] >gi|42794754|ref|NP_976251.1| long-chain-fatty-acid--CoA ligase 3 [Homo sapiens] >gi|114583610|ref|XP_001166511.1| PREDICTED: long-chain-fatty-acid--CoA ligase 3 isoform 6 [Pan troglodytes] >gi|114583612|ref|XP_001166550.1| PREDICTED: long-chain-fatty-acid--CoA ligase 3 isoform 7 [Pan troglodytes] >gi|397495778|ref|XP_003818723.1| PREDICTED: long…	NP_004448.2 (+1)	ACSL3	80 kDa		0.57	1		1			2						0				1
476	28S ribosomal protein S18b, mitochondrial [Homo sapiens] >gi|24212203|sp|Q9Y676|RT18B_HUMAN RecName: Full=28S ribosomal protein S18b, mitochondrial; Short=MRP-S18-b; Short=Mrps18-b; Short=S18mt-b; AltName: Full=28S ribosomal protein S18-2, mitochondrial; Short=MRP-S18-2; Flags: Precursor >gi|7106756|gb|AAF36103.1|AF151017_1 HSPC183 [Homo sapiens] >gi|5410308|gb|AAD43025.1| PTD017 [Homo sapiens] >…	NP_054765.1	MRPS18B	29 kDa		0.15			2		1	3						1
477	kinesin-like protein KIF23 isoform 2 [Homo sapiens] >gi|6723675|emb|CAA47628.2| mitotic kinase-like protein-1 [Homo sapiens] >gi|30354273|gb|AAH51826.1| Kinesin family member 23 [Homo sapiens] >gi|119598247|gb|EAW77841.1| kinesin family member 23, isoform CRA_a [Homo sapiens]	NP_004847.2 (+1)	KIF23	98 kDa		< 0.00010	1	1	2			1
478	prostaglandin E synthase [Homo sapiens] >gi|7387730|sp|O14684|PTGES_HUMAN RecName: Full=Prostaglandin E synthase; AltName: Full=Microsomal glutathione S-transferase 1-like 1; Short=MGST1-L1; AltName: Full=Microsomal prostaglandin E synthase 1; Short=MPGES-1; AltName: Full=p53-induced gene 12 protein >gi|2570929|gb|AAB82299.1| microsomal glutathione S-transferase 1-like 1 [Homo sapiens] >gi|691888…	NP_004869.1	PTGES	17 kDa		0.46	3		1			1										1
479	heterogeneous nuclear ribonucleoprotein A/B isoform b [Homo sapiens] >gi|426351246|ref|XP_004043166.1| PREDICTED: heterogeneous nuclear ribonucleoprotein A/B isoform 2 [Gorilla gorilla gorilla] >gi|12803583|gb|AAH02625.1| Heterogeneous nuclear ribonucleoprotein A/B [Homo sapiens] >gi|13528732|gb|AAH04561.1| Heterogeneous nuclear ribonucleoprotein A/B [Homo sapiens] >gi|13905354|gb|AAH01616.1| Het…	NP_004490.2 (+1)	HNRNPAB	31 kDa	TRUE	0.47		1	1			1						1
480	fragile X mental retardation syndrome-related protein 1 isoform b [Homo sapiens] >gi|20810052|gb|AAH28983.1| Fragile X mental retardation, autosomal homolog 1 [Homo sapiens] >gi|117644938|emb|CAL37935.1| hypothetical protein [synthetic construct] >gi|117645152|emb|CAL38042.1| hypothetical protein [synthetic construct] >gi|117645812|emb|CAL38373.1| hypothetical protein [synthetic construct] >gi|11…	NP_001013456.1 (+2)	FXR1	61 kDa	TRUE	0.67	1		0			3						1
481	high mobility group protein B1 [Homo sapiens] >gi|50950133|ref|NP_001002937.1| high mobility group protein B1 [Canis lupus familiaris] >gi|126352708|ref|NP_001075304.1| high mobility group protein B1 [Equus caballus] >gi|281182655|ref|NP_001162380.1| high mobility group protein B1 [Papio anubis] >gi|284005385|ref|NP_001164752.1| high mobility group protein B1 [Oryctolagus cuniculus] >gi|388453289…	NP_002119.1	HMGB1	25 kDa	TRUE	0.29	1	1				3						0
482	EBNA1 binding protein 2 [Homo sapiens]	gi|5803111		?		0.7			2			2						1
483	mitochondrial ribosomal protein S7 [Homo sapiens]	gi|7705738		?		0.7			2			2						1
484	methylcrotonoyl-CoA carboxylase beta chain, mitochondrial [Homo sapiens] >gi|20138731|sp|Q9HCC0|MCCB_HUMAN RecName: Full=Methylcrotonoyl-CoA carboxylase beta chain, mitochondrial; Short=MCCase subunit beta; AltName: Full=3-methylcrotonyl-CoA carboxylase 2; AltName: Full=3-methylcrotonyl-CoA carboxylase non-biotin-containing subunit; AltName: Full=3-methylcrotonyl-CoA:carbon dioxide ligase subunit…	NP_071415.1	MCCC2	61 kDa		0.7			2			2						1
485	heat shock protein beta-1 [Homo sapiens] >gi|386781430|ref|NP_001247878.1| heat shock protein beta-1 [Macaca mulatta] >gi|332865959|ref|XP_519162.3| PREDICTED: heat shock protein beta-1 isoform 11 [Pan troglodytes] >gi|332866013|ref|XP_003339451.1| PREDICTED: heat shock protein beta-1 [Pan troglodytes] >gi|410059188|ref|XP_003951103.1| PREDICTED: heat shock protein beta-1 [Pan troglodytes] >gi|41…	NP_001531.1	HSPB1	23 kDa		0.25	4		1			1
486	band 4.1-like protein 2 isoform a [Homo sapiens] >gi|17432978|sp|O43491|E41L2_HUMAN RecName: Full=Band 4.1-like protein 2; AltName: Full=Generally expressed protein 4.1; Short=4.1G >gi|2739096|gb|AAC16923.1| protein 4.1-G [Homo sapiens] >gi|15422115|gb|AAK95850.1| protein 4.1G [Homo sapiens] >gi|56205696|emb|CAI20310.1| erythrocyte membrane protein band 4.1-like 2 [Homo sapiens] >gi|119568447|gb|…	NP_001422.1	EPB41L2	113 kDa		0.23		1	1			2
487	splicing factor 3B subunit 3 [Homo sapiens] >gi|118150814|ref|NP_001071319.1| splicing factor 3B subunit 3 [Bos taurus] >gi|296231541|ref|XP_002761182.1| PREDICTED: splicing factor 3B subunit 3 isoform 2 [Callithrix jacchus] >gi|332846357|ref|XP_511081.3| PREDICTED: splicing factor 3B subunit 3 [Pan troglodytes] >gi|397518709|ref|XP_003829523.1| PREDICTED: splicing factor 3B subunit 3 [Pan panisc…	NP_036558.3	SF3B3	136 kDa		0.6		3				1									1
488	PALM2-AKAP2 protein isoform 1 [Homo sapiens] >gi|14041780|emb|CAC38839.1| AKAP-2 protein [Homo sapiens] >gi|119579461|gb|EAW59057.1| hCG28765, isoform CRA_g [Homo sapiens] >gi|168269544|dbj|BAG09899.1| paralemmin-2 [synthetic construct]	NP_009134.1 (+1)	PALM2-AKAP2	122 kDa		0.052		1	2			1
489	structural maintenance of chromosomes protein 4 [Homo sapiens] >gi|50658065|ref|NP_005487.3| structural maintenance of chromosomes protein 4 [Homo sapiens] >gi|30173386|sp|Q9NTJ3|SMC4_HUMAN RecName: Full=Structural maintenance of chromosomes protein 4; Short=SMC protein 4; Short=SMC-4; AltName: Full=Chromosome-associated polypeptide C; Short=hCAP-C; AltName: Full=XCAP-C homolog >gi|4092846|dbj|BA…	NP_001002800.1 (+1)	SMC4	147 kDa		0.042		0			1	2								0
490	28S ribosomal protein S16, mitochondrial [Homo sapiens] >gi|332244263|ref|XP_003271292.1| PREDICTED: 28S ribosomal protein S16, mitochondrial-like [Nomascus leucogenys] >gi|332834385|ref|XP_508171.3| PREDICTED: uncharacterized protein LOC450894 [Pan troglodytes] >gi|426365114|ref|XP_004049632.1| PREDICTED: 28S ribosomal protein S16, mitochondrial [Gorilla gorilla gorilla] >gi|13633952|sp|Q9Y3D3|R…	NP_057149.1	MRPS16	15 kDa		0.53			1		0	3
491	metastasis-associated protein MTA2 [Homo sapiens] >gi|397516647|ref|XP_003828535.1| PREDICTED: metastasis-associated protein MTA2 [Pan paniscus] >gi|29840793|sp|O94776|MTA2_HUMAN RecName: Full=Metastasis-associated protein MTA2; AltName: Full=Metastasis-associated 1-like 1; Short=MTA1-L1 protein; AltName: Full=p53 target protein in deacetylase complex >gi|9931638|gb|AAG02241.1|AF295807_1 p53 targ…	NP_004730.2	MTA2	75 kDa		0.53		3				2						0
492	MKI67 (FHA domain) interacting nucleolar phosphoprotein [Homo sapiens]	gi|21314753		?		0.53						2						3
493	HEAT repeat-containing protein 1 [Homo sapiens] >gi|71153494|sp|Q9H583|HEAT1_HUMAN RecName: Full=HEAT repeat-containing protein 1; AltName: Full=Protein BAP28 >gi|55959426|emb|CAI13775.1| HEAT repeat containing 1 [Homo sapiens] >gi|168278405|dbj|BAG11082.1| HEAT repeat-containing protein 1 [synthetic construct]	NP_060542.4	HEATR1	242 kDa		0.56		3										1
494	WD repeat-containing protein 3 [Homo sapiens] >gi|12230773|sp|Q9UNX4|WDR3_HUMAN RecName: Full=WD repeat-containing protein 3 >gi|5639663|gb|AAD45865.1|AF083217_1 WD repeat protein WDR3 [Homo sapiens] >gi|56203383|emb|CAI22739.1| WD repeat domain 3 [Homo sapiens] >gi|119577089|gb|EAW56685.1| WD repeat domain 3, isoform CRA_b [Homo sapiens] >gi|119577090|gb|EAW56686.1| WD repeat domain 3, isoform C…	NP_006775.1	WDR3	106 kDa		0.56		3										1
495	signal recognition particle receptor, beta subunit [Homo sapiens]	gi|14917113		?		0.57			2			3
496	3-hydroxyacyl-CoA dehydratase 3 [Homo sapiens] >gi|397515592|ref|XP_003828033.1| PREDICTED: 3-hydroxyacyl-CoA dehydratase 3 isoform 1 [Pan paniscus] >gi|166199462|sp|Q9P035|HACD3_HUMAN RecName: Full=Very-long-chain (3R)-3-hydroxyacyl-[acyl-carrier protein] dehydratase 3; AltName: Full=3-hydroxyacyl-CoA dehydratase 3; Short=HACD3; AltName: Full=Butyrate-induced protein 1; Short=B-ind1; Short=hB-in…	NP_057479.2	HACD3	43 kDa		0.029	2		2
497	protein flightless-1 homolog isoform 1 [Homo sapiens] >gi|18202493|sp|Q13045|FLII_HUMAN RecName: Full=Protein flightless-1 homolog >gi|2138290|gb|AAC02796.1| see GenBank Accession Number U01184 for cDNA; similar to Drosophila melanogaster fliI in GenBank Accession Number U01182 and Caenorhabditis elegans fliI homolog in GenBank Accession Number U01183 [Homo sapiens] >gi|19263700|gb|AAH25300.1| Fl…	NP_002009.1	FLII	145 kDa		0.55	1					3
498	signal sequence receptor, alpha [Homo sapiens]	gi|4507237		?		0.57	3															1
499	syntenin-1 isoform 1 [Homo sapiens] >gi|56243522|ref|NP_005616.2| syntenin-1 isoform 1 [Homo sapiens] >gi|350535479|ref|NP_001233375.1| syntenin-1 [Pan troglodytes] >gi|397502789|ref|XP_003822026.1| PREDICTED: syntenin-1 isoform 1 [Pan paniscus] >gi|20455281|sp|O00560|SDCB1_HUMAN RecName: Full=Syntenin-1; AltName: Full=Melanoma differentiation-associated protein 9; Short=MDA-9; AltName: Full=Pro-…	NP_001007068.1 (+4)	SDCBP	32 kDa		0.46		0			0	3						0
500	dnaJ homolog subfamily C member 13 [Homo sapiens] >gi|311033497|sp|O75165|DJC13_HUMAN RecName: Full=DnaJ homolog subfamily C member 13; AltName: Full=Required for receptor-mediated endocytosis 8; Short=RME-8 >gi|55056845|gb|AAV41096.1| DnaJ domain-containing protein RME-8 [Homo sapiens]	NP_056083.3	DNAJC13	254 kDa		0.46						5
501	39S ribosomal protein L49, mitochondrial [Homo sapiens] >gi|6093524|sp|Q13405|RM49_HUMAN RecName: Full=39S ribosomal protein L49, mitochondrial; Short=L49mt; Short=MRP-L49; AltName: Full=Neighbor of FAU; Short=NOF; AltName: Full=Protein NOF1 >gi|1234797|gb|AAB18826.1| NOF1 [Homo sapiens] >gi|13325130|gb|AAH04378.1| Mitochondrial ribosomal protein L49 [Homo sapiens] >gi|21104424|dbj|BAB93482.1| OK…	NP_004918.1	MRPL49	19 kDa		0.43		1	1		0	2						1					0
502	splicing factor U2AF 35 kDa subunit isoform a [Homo sapiens] >gi|297287450|ref|XP_001118538.2| PREDICTED: splicing factor U2AF 35 kDa subunit-like isoform 1 [Macaca mulatta] >gi|332872225|ref|XP_001137466.2| PREDICTED: splicing factor U2AF 35 kDa subunit isoform 1 [Pan troglodytes] >gi|344294747|ref|XP_003419077.1| PREDICTED: splicing factor U2AF 35 kDa subunit-like isoform 1 [Loxodonta africana]…	NP_006749.1	U2AF1	28 kDa		0.43		1	1		0	2						1
503	chromatin target of PRMT1 protein isoform 1 [Homo sapiens] >gi|54041574|sp|Q9Y3Y2|CHTOP_HUMAN RecName: Full=Chromatin target of PRMT1 protein; AltName: Full=Friend of PRMT1 protein; AltName: Full=Small arginine- and glycine-rich protein; Short=SRAG >gi|12005924|gb|AAG44673.1|AF261137_1 HT031 [Homo sapiens] >gi|56205589|emb|CAI19678.1| chromosome 1 open reading frame 77 [Homo sapiens] >gi|11957367…	NP_056422.2	CHTOP	26 kDa		0.28		2	1			1						1
504	cell division control protein 42 homolog isoform 1 [Homo sapiens] >gi|6753364|ref|NP_033991.1| cell division control protein 42 homolog isoform 1 precursor [Mus musculus] >gi|55742784|ref|NP_001003254.1| cell division control protein 42 homolog precursor [Canis lupus familiaris] >gi|61889112|ref|NP_741991.3| cell division control protein 42 homolog precursor [Rattus norvegicus] >gi|89903012|ref|N…	NP_001782.1 (+2)	CDC42	21 kDa		0.62	3	0										1			1
505	solute carrier family 43 member 3 [Homo sapiens] >gi|41056259|ref|NP_955361.1| solute carrier family 43 member 3 [Homo sapiens] >gi|46410929|ref|NP_054815.2| solute carrier family 43 member 3 [Homo sapiens] >gi|158706361|sp|Q8NBI5|S43A3_HUMAN RecName: Full=Solute carrier family 43 member 3; AltName: Full=Protein FOAP-13 >gi|7018501|emb|CAB75655.1| hypothetical protein [Homo sapiens] >gi|13111981|…	NP_060081.1 (+2)	SLC43A3	55 kDa		0.24	0	2	1			2
506	cyclic AMP-responsive element-binding protein 1 isoform A [Homo sapiens] >gi|74005241|ref|XP_860193.1| PREDICTED: cyclic AMP-responsive element-binding protein 1 isoform 4 [Canis lupus familiaris] >gi|291392111|ref|XP_002712649.1| PREDICTED: cAMP responsive element binding protein 1 isoform 2 [Oryctolagus cuniculus] >gi|301765426|ref|XP_002918134.1| PREDICTED: cyclic AMP-responsive element-bindin…	NP_004370.1 (+1)	CREB1	35 kDa	TRUE	0.13		1	2			2						0
507	dnaJ homolog subfamily A member 1 [Homo sapiens] >gi|350537217|ref|NP_001233463.1| dnaJ homolog subfamily A member 1 [Pan troglodytes] >gi|356460973|ref|NP_001239072.1| DnaJ (Hsp40) homolog, subfamily A, member 1 [Canis lupus familiaris] >gi|149725925|ref|XP_001490542.1| PREDICTED: dnaJ homolog subfamily A member 1-like isoform 1 [Equus caballus] >gi|149732834|ref|XP_001501807.1| PREDICTED: dnaJ …	NP_001530.1	DNAJA1	45 kDa		0.7			2			2						1
508	neutral amino acid transporter B(0) isoform 1 [Homo sapiens] >gi|21542389|sp|Q15758|AAAT_HUMAN RecName: Full=Neutral amino acid transporter B(0); Short=ATB(0); AltName: Full=Baboon M7 virus receptor; AltName: Full=RD114/simian type D retrovirus receptor; AltName: Full=Sodium-dependent neutral amino acid transporter type 2; AltName: Full=Solute carrier family 1 member 5 >gi|4689195|gb|AAD27806.1|A…	NP_005619.1	SLC1A5	57 kDa		0.57	3					1										1
509	zinc finger protein 384 isoform c [Homo sapiens]	NP_001035009.1 (+1)	ZNF384	51 kDa		0.069			1		1	2
510	phosphatidylserine synthase 1 [Homo sapiens] >gi|114621003|ref|XP_519868.2| PREDICTED: phosphatidylserine synthase 1 isoform 2 [Pan troglodytes] >gi|397502150|ref|XP_003821730.1| PREDICTED: phosphatidylserine synthase 1 [Pan paniscus] >gi|426360290|ref|XP_004047380.1| PREDICTED: phosphatidylserine synthase 1 [Gorilla gorilla gorilla] >gi|1346881|sp|P48651|PTSS1_HUMAN RecName: Full=Phosphatidylser…	NP_055569.1	PTDSS1	56 kDa		0.00095	3	2	1
511	CCAAT/enhancer-binding protein beta [Homo sapiens] >gi|114682609|ref|XP_525353.2| PREDICTED: CCAAT/enhancer-binding protein beta isoform 2 [Pan troglodytes] >gi|410055307|ref|XP_003953819.1| PREDICTED: CCAAT/enhancer-binding protein beta isoform 1 [Pan troglodytes] >gi|34223718|sp|P17676|CEBPB_HUMAN RecName: Full=CCAAT/enhancer-binding protein beta; Short=C/EBP beta; AltName: Full=Liver activator…	NP_005185.2	CEBPB	36 kDa		0.23		1	2			3
512	elongation factor Tu GTP binding domain containing 2 [Homo sapiens]	gi|41152056		?	TRUE	0.66			2			4						1
513	PAP associated domain containing 1 [Homo sapiens]	gi|21361704	PAP7	?		0.25	1		1			2
514	small nuclear ribonucleoprotein Sm D1 [Homo sapiens] >gi|6678055|ref|NP_033252.1| small nuclear ribonucleoprotein Sm D1 [Mus musculus] >gi|78050059|ref|NP_001030237.1| small nuclear ribonucleoprotein Sm D1 [Bos taurus] >gi|157818069|ref|NP_001099633.1| small nuclear ribonucleoprotein Sm D1 [Rattus norvegicus] >gi|350535747|ref|NP_001232444.1| putative small nuclear ribonucleoprotein D1 [Taeniopyg…	NP_008869.1	SNRPD1	13 kDa		0.67		2				3						1
515	heterogeneous nuclear ribonucleoprotein U-like protein 1 isoform a [Homo sapiens] >gi|90101344|sp|Q9BUJ2|HNRL1_HUMAN RecName: Full=Heterogeneous nuclear ribonucleoprotein U-like protein 1; AltName: Full=Adenovirus early region 1B-associated protein 5; AltName: Full=E1B-55 kDa-associated protein 5; Short=E1B-AP5 >gi|119577429|gb|EAW57025.1| heterogeneous nuclear ribonucleoprotein U-like 1, isoform…	NP_008971.2 (+1)	HNRNPUL1	96 kDa		0.62			3			1						1
516	GTPase NRas [Homo sapiens] >gi|113205598|ref|NP_001038002.1| GTPase NRas precursor [Sus scrofa] >gi|148226664|ref|NP_001091458.1| GTPase NRas [Bos taurus] >gi|73981121|ref|XP_848629.1| PREDICTED: GTPase NRas [Canis lupus familiaris] >gi|114558684|ref|XP_001149822.1| PREDICTED: GTPase NRas [Pan troglodytes] >gi|149708783|ref|XP_001500114.1| PREDICTED: GTPase NRas-like [Equus caballus] >gi|29139820…	NP_002515.1	NRAS	21 kDa		0.59	3											1				2
517	28S ribosomal protein S25, mitochondrial [Homo sapiens] >gi|353731045|ref|NP_001238852.1| 28S ribosomal protein S25, mitochondrial [Pan troglodytes] >gi|397511833|ref|XP_003826269.1| PREDICTED: 28S ribosomal protein S25, mitochondrial [Pan paniscus] >gi|426339565|ref|XP_004033719.1| PREDICTED: 28S ribosomal protein S25, mitochondrial [Gorilla gorilla gorilla] >gi|13633894|sp|P82663|RT25_HUMAN Rec…	NP_071942.1	MRPS25	20 kDa		0.53		0	1			3
518	reticulon-4 isoform A [Homo sapiens] >gi|17369290|sp|Q9NQC3|RTN4_HUMAN RecName: Full=Reticulon-4; AltName: Full=Foocen; AltName: Full=Neurite outgrowth inhibitor; Short=Nogo protein; AltName: Full=Neuroendocrine-specific protein; Short=NSP; AltName: Full=Neuroendocrine-specific protein C homolog; AltName: Full=RTN-x; AltName: Full=Reticulon-5 >gi|10039551|gb|AAG12176.1|AF148537_1 reticulon 4a [Ho…	NP_065393.1	RTN4	130 kDa		0.55	1	0				3
519	coiled-coil domain-containing protein 86 [Homo sapiens] >gi|74733605|sp|Q9H6F5|CCD86_HUMAN RecName: Full=Coiled-coil domain-containing protein 86; AltName: Full=Cytokine-induced protein with coiled-coil domain >gi|10438660|dbj|BAB15304.1| unnamed protein product [Homo sapiens] >gi|12655057|gb|AAH01378.1| Coiled-coil domain containing 86 [Homo sapiens] >gi|99905644|gb|ABF68612.1| cyclon [Homo sapi…	NP_077003.1	CCDC86	40 kDa		0.57			2		0	3
520	rRNA methyltransferase 1, mitochondrial precursor [Homo sapiens] >gi|74736506|sp|Q6IN84|MRM1_HUMAN RecName: Full=rRNA methyltransferase 1, mitochondrial; AltName: Full=Mitochondrial large ribosomal RNA ribose methylase; Flags: Precursor >gi|47939214|gb|AAH72411.1| Mitochondrial rRNA methyltransferase 1 homolog (S. cerevisiae) [Homo sapiens] >gi|119577975|gb|EAW57571.1| mitochondrial rRNA methyltr…	NP_079140.2	MRM1	39 kDa		0.55			2			4
521	insulin-like growth factor 2 mRNA-binding protein 3 [Homo sapiens] >gi|114612360|ref|XP_001157593.1| PREDICTED: insulin-like growth factor 2 mRNA binding protein 3 isoform 4 [Pan troglodytes] >gi|397472938|ref|XP_003807987.1| PREDICTED: insulin-like growth factor 2 mRNA-binding protein 3 [Pan paniscus] >gi|254763311|sp|O00425|IF2B3_HUMAN RecName: Full=Insulin-like growth factor 2 mRNA-binding pro…	NP_006538.2	IGF2BP3	64 kDa	TRUE	0.54			4			2
522	UPF0568 protein C14orf166 [Homo sapiens] >gi|197102416|ref|NP_001126118.1| UPF0568 protein C14orf166 homolog [Pongo abelii] >gi|350534732|ref|NP_001233335.1| uncharacterized protein LOC452904 [Pan troglodytes] >gi|388454364|ref|NP_001253356.1| uncharacterized protein LOC710094 [Macaca mulatta] >gi|332237098|ref|XP_003267739.1| PREDICTED: UPF0568 protein C14orf166-like [Nomascus leucogenys] >gi|39…	NP_057123.1	RTRAF	28 kDa		0.56			2									2
523	mitochondrial ribosomal protein S31 [Homo sapiens]	gi|5031787		?		0.53			1			3
524	pre-mRNA-processing factor 19 [Homo sapiens] >gi|386780582|ref|NP_001248010.1| pre-mRNA-processing factor 19 [Macaca mulatta] >gi|114637809|ref|XP_001142421.1| PREDICTED: pre-mRNA-processing factor 19 isoform 5 [Pan troglodytes] >gi|332252278|ref|XP_003275283.1| PREDICTED: pre-mRNA-processing factor 19 [Nomascus leucogenys] >gi|397512061|ref|XP_003826373.1| PREDICTED: pre-mRNA-processing factor 1…	NP_055317.1	PRPF19	55 kDa		0.5			1									3
525	plasma membrane calcium-transporting ATPase 1 isoform 1a [Homo sapiens] >gi|109098180|ref|XP_001101841.1| PREDICTED: plasma membrane calcium-transporting ATPase 1-like isoform 1 [Macaca mulatta] >gi|296212530|ref|XP_002752870.1| PREDICTED: plasma membrane calcium-transporting ATPase 1 isoform 3 [Callithrix jacchus] >gi|332221076|ref|XP_003259684.1| PREDICTED: plasma membrane calcium-transporting …	NP_001001323.1 (+3)	ATP2B1	130 kDa		0.57	4															1
526	nuclear mitotic apparatus protein 1 [Homo sapiens] >gi|145559510|sp|Q14980|NUMA1_HUMAN RecName: Full=Nuclear mitotic apparatus protein 1; Short=NuMA protein; AltName: Full=SP-H antigen >gi|119595231|gb|EAW74825.1| nuclear mitotic apparatus protein 1, isoform CRA_d [Homo sapiens] >gi|208965292|dbj|BAG72660.1| nuclear mitotic apparatus protein 1 [synthetic construct]	NP_006176.2	NUMA1	238 kDa		0.46		0										3
527	U3 small nucleolar RNA-associated protein 15 homolog [Homo sapiens] >gi|426384368|ref|XP_004058741.1| PREDICTED: U3 small nucleolar RNA-associated protein 15 homolog isoform 1 [Gorilla gorilla gorilla] >gi|296452998|sp|Q8TED0|UTP15_HUMAN RecName: Full=U3 small nucleolar RNA-associated protein 15 homolog >gi|119616137|gb|EAW95731.1| UTP15, U3 small nucleolar ribonucleoprotein, homolog (yeast) [Hom…	NP_115551.2	UTP15	58 kDa		0.46		3													0
528	40S ribosomal protein S28 [Homo sapiens] >gi|21426821|ref|NP_058540.1| 40S ribosomal protein S28 [Mus musculus] >gi|48597082|ref|NP_001001587.1| 40S ribosomal protein S28 [Sus scrofa] >gi|70778960|ref|NP_001020487.1| 40S ribosomal protein S28 [Bos taurus] >gi|157787127|ref|NP_001099200.1| 40S ribosomal protein S28 [Rattus norvegicus] >gi|301172794|ref|NP_001180365.1| ribosomal protein S28 [Macaca…	NP_001022.1 (+2)	RPS28	8 kDa		0.43		1	1			2						1
529	guanine nucleotide-binding protein subunit beta-2-like 1 [Homo sapiens] >gi|6680047|ref|NP_032169.1| guanine nucleotide-binding protein subunit beta-2-like 1 [Mus musculus] >gi|28461223|ref|NP_786996.1| guanine nucleotide-binding protein subunit beta-2-like 1 [Bos taurus] >gi|47523724|ref|NP_999497.1| guanine nucleotide-binding protein subunit beta-2-like 1 [Sus scrofa] >gi|52138659|ref|NP_001004…	NP_006089.1	RACK1	35 kDa		0.47	1		1			2						1
530	profilin-1 [Homo sapiens] >gi|297271679|ref|XP_002800300.1| PREDICTED: profilin-1 isoform 2 [Macaca mulatta] >gi|397477758|ref|XP_003810236.1| PREDICTED: profilin-1-like isoform 1 [Pan paniscus] >gi|397477760|ref|XP_003810237.1| PREDICTED: profilin-1-like isoform 2 [Pan paniscus] >gi|397477762|ref|XP_003810238.1| PREDICTED: profilin-1-like isoform 3 [Pan paniscus] >gi|426383675|ref|XP_004058404.1…	NP_005013.1	PFN1	15 kDa		0.21		1			1	2						1
531	tropomyosin alpha-3 chain isoform 1 [Homo sapiens] >gi|296228969|ref|XP_002760078.1| PREDICTED: tropomyosin alpha-3 chain isoform 2 [Callithrix jacchus] >gi|301774272|ref|XP_002922539.1| PREDICTED: tropomyosin alpha-3 chain-like isoform 3 [Ailuropoda melanoleuca] >gi|397492529|ref|XP_003817174.1| PREDICTED: tropomyosin alpha-3 chain [Pan paniscus] >gi|403302526|ref|XP_003941907.1| PREDICTED: trop…	NP_689476.2		33 kDa	TRUE	0.62		5				7		5				5
532	ribosomal RNA processing protein 1 homolog A [Homo sapiens] >gi|2829451|sp|P56182|RRP1_HUMAN RecName: Full=Ribosomal RNA processing protein 1 homolog A; AltName: Full=Novel nuclear protein 1; Short=NNP-1; AltName: Full=Nucleolar protein Nop52; AltName: Full=RRP1-like protein >gi|2258274|gb|AAC51625.1| NNP-1/Nop52 [Homo sapiens] >gi|7768761|dbj|BAA95542.1| NNP-1/Nop52 (NNP-1), novel nuclear protei…	NP_003674.1	RRP1	53 kDa		0.17		2	1			1
533	mitochondrial import receptor subunit TOM22 homolog [Homo sapiens] >gi|386782013|ref|NP_001247961.1| mitochondrial import receptor subunit TOM22 homolog [Macaca mulatta] >gi|114686396|ref|XP_001163726.1| PREDICTED: mitochondrial import receptor subunit TOM22 homolog isoform 2 [Pan troglodytes] >gi|297708888|ref|XP_002831181.1| PREDICTED: mitochondrial import receptor subunit TOM22 homolog [Pongo …	NP_064628.1	TOMM22	16 kDa		0.23	3	2			2
534	heterogeneous nuclear ribonucleoprotein H2 [Homo sapiens] >gi|74099697|ref|NP_001027565.1| heterogeneous nuclear ribonucleoprotein H2 [Homo sapiens] >gi|197100479|ref|NP_001125156.1| heterogeneous nuclear ribonucleoprotein H2 [Pongo abelii] >gi|302565696|ref|NP_001180922.1| heterogeneous nuclear ribonucleoprotein H2 [Macaca mulatta] >gi|350536397|ref|NP_001233423.1| heterogeneous nuclear ribonucl…	NP_062543.1 (+1)	HNRNPH2	49 kDa	TRUE	0.69		5				7						5
535	estradiol 17-beta-dehydrogenase 12 [Homo sapiens] >gi|158931120|sp|Q53GQ0|DHB12_HUMAN RecName: Full=Estradiol 17-beta-dehydrogenase 12; AltName: Full=17-beta-hydroxysteroid dehydrogenase 12; Short=17-beta-HSD 12; AltName: Full=3-ketoacyl-CoA reductase; Short=KAR >gi|5531815|gb|AAD44482.1| steroid dehydrogenase homolog [Homo sapiens] >gi|15082281|gb|AAH12043.1| Hydroxysteroid (17-beta) dehydrogena…	NP_057226.1	HSD17B12	34 kDa		0.14	2		1			1
536	histone H1.3 [Homo sapiens] >gi|121925|sp|P16402|H13_HUMAN RecName: Full=Histone H1.3; AltName: Full=Histone H1c; AltName: Full=Histone H1s-2 >gi|184072|gb|AAA63186.1| histone H1 [Homo sapiens] >gi|4495080|emb|CAB39189.1| histone cluster 1, H1d [Homo sapiens] >gi|22770675|gb|AAN06703.1| histone H1 [Homo sapiens] >gi|85397990|gb|AAI04875.1| Histone cluster 1, H1d [Homo sapiens] >gi|85566624|gb|AAI…	NP_005311.1	HIST1H1D	22 kDa	TRUE	0.56		9			8			0
537	importin subunit alpha-2 [Homo sapiens] >gi|1708480|sp|P52292|IMA2_HUMAN RecName: Full=Importin subunit alpha-2; AltName: Full=Karyopherin subunit alpha-2; AltName: Full=RAG cohort protein 1; AltName: Full=SRP1-alpha >gi|791185|gb|AAA65700.1| Rch1 [Homo sapiens] >gi|899539|gb|AAA69957.1| hSRP1alpha [Homo sapiens] >gi|15865453|emb|CAC83080.1| karyopherin alpha 2 [Homo sapiens] >gi|119609447|gb|EAW…	NP_002257.1 (+2)	KPNA2	58 kDa		0.55			3			0						1
538	transgelin-2 [Homo sapiens] >gi|388454199|ref|NP_001252829.1| transgelin-2 [Macaca mulatta] >gi|297663018|ref|XP_002809978.1| PREDICTED: transgelin-2 isoform 1 [Pongo abelii] >gi|297663022|ref|XP_002809980.1| PREDICTED: transgelin-2 isoform 3 [Pongo abelii] >gi|332810889|ref|XP_003308584.1| PREDICTED: transgelin-2 isoform 1 [Pan troglodytes] >gi|332810893|ref|XP_003308586.1| PREDICTED: transgelin…	NP_003555.1	TAGLN2	22 kDa		0.57		1	0			2
539	H/ACA ribonucleoprotein complex subunit 1 [Homo sapiens] >gi|15011916|ref|NP_127460.1| H/ACA ribonucleoprotein complex subunit 1 [Homo sapiens] >gi|51828015|sp|Q9NY12|GAR1_HUMAN RecName: Full=H/ACA ribonucleoprotein complex subunit 1; AltName: Full=Nucleolar protein family A member 1; AltName: Full=snoRNP protein GAR1 >gi|7161181|emb|CAB76563.1| GAR1 protein [Homo sapiens] >gi|13097327|gb|AAH0341…	NP_061856.1 (+1)	GAR1	22 kDa		0.51		1	0		2	0
540	N-acylneuraminate cytidylyltransferase [Homo sapiens] >gi|68059539|sp|Q8NFW8|NEUA_HUMAN RecName: Full=N-acylneuraminate cytidylyltransferase; AltName: Full=CMP-N-acetylneuraminic acid synthase; Short=CMP-NeuNAc synthase >gi|8515843|gb|AAF76203.1|AF271388_1 CMP-N-acetylneuraminic acid synthase [Homo sapiens] >gi|10434599|dbj|BAB14311.1| unnamed protein product [Homo sapiens] >gi|52545745|emb|CAH56…	NP_061156.1	CMAS	48 kDa		0.55			1			2						0
541	splicing factor 3B subunit 2 [Homo sapiens] >gi|114638641|ref|XP_508570.2| PREDICTED: splicing factor 3B subunit 2 isoform 3 [Pan troglodytes] >gi|426369276|ref|XP_004051619.1| PREDICTED: splicing factor 3B subunit 2 [Gorilla gorilla gorilla] >gi|296452908|sp|Q13435|SF3B2_HUMAN RecName: Full=Splicing factor 3B subunit 2; AltName: Full=Pre-mRNA-splicing factor SF3b 145 kDa subunit; Short=SF3b145; …	NP_006833.2	SF3B2	100 kDa		0.57		2				0						2
542	D-3-phosphoglycerate dehydrogenase [Homo sapiens] >gi|21264510|sp|O43175|SERA_HUMAN RecName: Full=D-3-phosphoglycerate dehydrogenase; Short=3-PGDH >gi|12653075|gb|AAH00303.1| Phosphoglycerate dehydrogenase [Homo sapiens] >gi|12655003|gb|AAH01349.1| Phosphoglycerate dehydrogenase [Homo sapiens] >gi|15030035|gb|AAH11262.1| Phosphoglycerate dehydrogenase [Homo sapiens] >gi|48145707|emb|CAG33076.1| P…	NP_006614.2	PHGDH	57 kDa		0.53	0		1			3
543	calpain-2 catalytic subunit isoform 1 [Homo sapiens] >gi|332812016|ref|XP_003308813.1| PREDICTED: calpain-2 catalytic subunit isoform 1 [Pan troglodytes] >gi|18204177|gb|AAH21303.1| Calpain 2, (m/II) large subunit [Homo sapiens] >gi|56157772|gb|AAV80421.1| calpain 2, (m/II) large subunit [Homo sapiens] >gi|123993273|gb|ABM84238.1| calpain 2, (m/II) large subunit [synthetic construct] >gi|12399388…	NP_001739.2	CAPN2	80 kDa		0.55			1			2
544	neuropathy target esterase isoform b [Homo sapiens] >gi|260656041|ref|NP_001159585.1| neuropathy target esterase isoform b [Homo sapiens] >gi|2982501|emb|CAA06164.1| neuropathy target esterase [Homo sapiens] >gi|30353798|gb|AAH51768.1| Patatin-like phospholipase domain containing 6 [Homo sapiens] >gi|119589435|gb|EAW69029.1| neuropathy target esterase, isoform CRA_a [Homo sapiens]	NP_006693.3	PNPLA6	146 kDa		0.54			2			1
545	importin-5 [Homo sapiens] >gi|119629382|gb|EAX08977.1| RAN binding protein 5, isoform CRA_a [Homo sapiens]	NP_002262.3	IPO5	126 kDa		0.49		3				1
546	translocon-associated protein subunit delta isoform 2 precursor [Homo sapiens] >gi|1711550|sp|P51571|SSRD_HUMAN RecName: Full=Translocon-associated protein subunit delta; Short=TRAP-delta; AltName: Full=Signal sequence receptor subunit delta; Short=SSR-delta; Flags: Precursor >gi|83308968|sp|Q5REH6|SSRD_PONAB RecName: Full=Translocon-associated protein subunit delta; Short=TRAP-delta; AltName: Fu…	NP_006271.1	SSR4	19 kDa		0.5	2															3
547	chromobox protein homolog 3 [Homo sapiens] >gi|20544151|ref|NP_057671.2| chromobox protein homolog 3 [Homo sapiens] >gi|56799436|ref|NP_001008314.2| chromobox homolog 3 [Rattus norvegicus] >gi|108860695|ref|NP_031650.3| chromobox protein homolog 3 [Mus musculus] >gi|155372117|ref|NP_001094668.1| chromobox protein homolog 3 [Bos taurus] >gi|197100961|ref|NP_001126464.1| chromobox protein homolog 3…	NP_009207.2 (+1)	CBX3	21 kDa	TRUE	0.52		3	0									1
548	integrin-linked protein kinase [Homo sapiens] >gi|62420873|ref|NP_001014794.1| integrin-linked protein kinase [Homo sapiens] >gi|62420875|ref|NP_001014795.1| integrin-linked protein kinase [Homo sapiens] >gi|307611970|ref|NP_001182642.1| integrin-linked protein kinase [Macaca mulatta] >gi|296217415|ref|XP_002754999.1| PREDICTED: integrin-linked protein kinase isoform 2 [Callithrix jacchus] >gi|33…	NP_004508.1 (+2)	ILK	51 kDa		0.46			0			3						0
549	AP-3 complex subunit delta-1 isoform 2 [Homo sapiens] >gi|20137255|sp|O14617|AP3D1_HUMAN RecName: Full=AP-3 complex subunit delta-1; AltName: Full=AP-3 complex subunit delta; AltName: Full=Adapter-related protein complex 3 subunit delta-1; AltName: Full=Delta-adaptin >gi|2290770|gb|AAC51761.1| delta-adaptin [Homo sapiens] >gi|119589818|gb|EAW69412.1| hCG2004350, isoform CRA_a [Homo sapiens]	NP_003929.4	AP3D1	130 kDa		0.46			0			2
550	ras-related protein Rab-18 isoform 1 [Homo sapiens] >gi|197102556|ref|NP_001127616.1| ras-related protein Rab-18 [Pongo abelii] >gi|388452921|ref|NP_001253719.1| RAB18, member RAS oncogene family [Macaca mulatta] >gi|332240536|ref|XP_003269443.1| PREDICTED: ras-related protein Rab-18-like isoform 1 [Nomascus leucogenys] >gi|332833815|ref|XP_003312545.1| PREDICTED: ras-related protein Rab-18 isofo…	NP_067075.1	RAB18	23 kDa		0.46		0	3													0
551	keratin, type I cytoskeletal 17 [Homo sapiens] >gi|547751|sp|Q04695|K1C17_HUMAN RecName: Full=Keratin, type I cytoskeletal 17; AltName: Full=39.1; AltName: Full=Cytokeratin-17; Short=CK-17; AltName: Full=Keratin-17; Short=K17 >gi|30379|emb|CAA79626.1| cytokeratin 17 [Homo sapiens] >gi|34075|emb|CAA44451.1| unnamed protein product [Homo sapiens] >gi|14198021|gb|AAH00159.2| Keratin 17 [Homo sapiens…	NP_000413.1	KRT17	48 kDa	TRUE	0.54					4
552	actin-related protein 3 [Homo sapiens] >gi|27806335|ref|NP_776651.1| actin-related protein 3 [Bos taurus] >gi|197101811|ref|NP_001126071.1| actin-related protein 3 [Pongo abelii] >gi|114580542|ref|XP_001154210.1| PREDICTED: actin-related protein 3 isoform 1 [Pan troglodytes] >gi|291391454|ref|XP_002712451.1| PREDICTED: ARP3 actin-related protein 3 homolog isoform 2 [Oryctolagus cuniculus] >gi|296…	NP_005712.1	ACTR3	47 kDa		0.46	2					0											1
553	coatomer subunit alpha isoform 1 [Homo sapiens] >gi|23512328|gb|AAH38447.1| COPA protein [Homo sapiens] >gi|55959858|emb|CAI15004.1| coatomer protein complex, subunit alpha [Homo sapiens] >gi|55960370|emb|CAI12455.1| coatomer protein complex, subunit alpha [Homo sapiens] >gi|119573110|gb|EAW52725.1| coatomer protein complex, subunit alpha, isoform CRA_c [Homo sapiens]	NP_001091868.1 (+1)	COPA	139 kDa		0.46			0			3
554	PREDICTED: similar to high-mobility group box 3 [Homo sapiens]	gi|113420668 (+1)		?		0.46			0			3
555	26S proteasome non-ATPase regulatory subunit 2 [Homo sapiens] >gi|332818578|ref|XP_001147451.2| PREDICTED: 26S proteasome non-ATPase regulatory subunit 2 isoform 2 [Pan troglodytes] >gi|397470014|ref|XP_003806631.1| PREDICTED: 26S proteasome non-ATPase regulatory subunit 2 [Pan paniscus] >gi|6174930|sp|Q13200|PSMD2_HUMAN RecName: Full=26S proteasome non-ATPase regulatory subunit 2; AltName: Full=…	NP_002799.3	PSMD2	100 kDa		0.46	4
556	caprin-1 isoform 1 [Homo sapiens] >gi|182676426|sp|Q14444|CAPR1_HUMAN RecName: Full=Caprin-1; AltName: Full=Cell cycle-associated protein 1; AltName: Full=Cytoplasmic activation- and proliferation-associated protein 1; AltName: Full=GPI-anchored membrane protein 1; AltName: Full=GPI-anchored protein p137; Short=GPI-p137; Short=p137GPI; AltName: Full=Membrane component chromosome 11 surface marker…	NP_005889.3 (+1)	CAPRIN1	78 kDa		0.11		1	2									1
557	cytochrome c1, heme protein, mitochondrial [Homo sapiens] >gi|332831355|ref|XP_528263.3| PREDICTED: cytochrome c1, heme protein, mitochondrial [Pan troglodytes] >gi|181240|gb|AAA52135.1| cytochrome c-1 [Homo sapiens] >gi|12654367|gb|AAH01006.1| Cytochrome c-1 [Homo sapiens] >gi|15990467|gb|AAH15616.1| Cytochrome c-1 [Homo sapiens] >gi|18088253|gb|AAH20566.1| Cytochrome c-1 [Homo sapiens] >gi|4945…	NP_001907.2	CYC1	35 kDa		0.43	2		1													1
558	28S ribosomal protein S14, mitochondrial [Homo sapiens] >gi|114565569|ref|XP_001152337.1| PREDICTED: uncharacterized protein LOC739735 isoform 2 [Pan troglodytes] >gi|397508584|ref|XP_003824732.1| PREDICTED: 28S ribosomal protein S14, mitochondrial [Pan paniscus] >gi|426332802|ref|XP_004027983.1| PREDICTED: 28S ribosomal protein S14, mitochondrial [Gorilla gorilla gorilla] >gi|41017845|sp|O60783|…	NP_071383.1	MRPS14	15 kDa		0.68			1			2						1
559	protein transport protein Sec16A [Homo sapiens] >gi|168272950|dbj|BAG10314.1| KIAA0310 protein [synthetic construct]	NP_055681.1	SEC16A	252 kDa		0.3	1						2	1
560	transferrin receptor [Homo sapiens]	gi|4507457	TFR1	?		0.25	1		1			2
561	NADH dehydrogenase [ubiquinone] iron-sulfur protein 3, mitochondrial precursor [Homo sapiens] >gi|6166589|sp|O75489|NDUS3_HUMAN RecName: Full=NADH dehydrogenase [ubiquinone] iron-sulfur protein 3, mitochondrial; AltName: Full=Complex I-30kD; Short=CI-30kD; AltName: Full=NADH-ubiquinone oxidoreductase 30 kDa subunit; Flags: Precursor >gi|10443631|gb|AAG17541.1|AF200954_1 NADH dehydrogenase-ubiquin…	NP_004542.1	NDUFS3	30 kDa		0.63	2					1
562	nuclear receptor coactivator 5 [Homo sapiens] >gi|332209247|ref|XP_003253722.1| PREDICTED: LOW QUALITY PROTEIN: nuclear receptor coactivator 5-like [Nomascus leucogenys] >gi|397511365|ref|XP_003826047.1| PREDICTED: nuclear receptor coactivator 5 [Pan paniscus] >gi|426391980|ref|XP_004062341.1| PREDICTED: nuclear receptor coactivator 5 [Gorilla gorilla gorilla] >gi|28380083|sp|Q9HCD5|NCOA5_HUMAN R…	NP_066018.1	NCOA5	66 kDa		0.61		2				1						1
563	nucleosome assembly protein 1-like 1 [Homo sapiens] >gi|21327708|ref|NP_631946.1| nucleosome assembly protein 1-like 1 [Homo sapiens] >gi|114645918|ref|XP_509226.2| PREDICTED: nucleosome assembly protein 1-like 1 isoform 14 [Pan troglodytes] >gi|397526011|ref|XP_003832935.1| PREDICTED: nucleosome assembly protein 1-like 1-like isoform 1 [Pan paniscus] >gi|1709337|sp|P55209|NP1L1_HUMAN RecName: Fu…	NP_004528.1 (+1)	NAP1L1	45 kDa		0.57	1	0				2
564	cytochrome c oxidase subunit II [Homo sapiens]	gi|17981856	MRPL44	?		0.55	0		1			2
565	tyrosine 3-monooxygenase/tryptophan 5-monooxygenase activation protein, gamma polypeptide [Homo sapiens]	gi|21464101		?	TRUE	0.25		4	3		2
566	39S ribosomal protein L44, mitochondrial [Homo sapiens] >gi|51316917|sp|Q9H9J2|RM44_HUMAN RecName: Full=39S ribosomal protein L44, mitochondrial; Short=L44mt; Short=MRP-L44; Flags: Precursor >gi|10434358|dbj|BAB14234.1| unnamed protein product [Homo sapiens] >gi|15082305|gb|AAH12058.1| Mitochondrial ribosomal protein L44 [Homo sapiens] >gi|48146703|emb|CAG33574.1| MRPL44 [Homo sapiens] >gi|628223…	NP_075066.1		38 kDa		0.025		1	2									0
567	formin-like protein 2 [Homo sapiens] >gi|189442442|gb|AAI67804.1| Formin-like 2 [synthetic construct]	NP_443137.2	FMNL2	124 kDa		0.57	1	0				2
568	actin-like protein 6A isoform 1 [Homo sapiens] >gi|157151775|ref|NP_001098029.1| actin-like protein 6A [Macaca mulatta] >gi|296224631|ref|XP_002758129.1| PREDICTED: actin-like protein 6A [Callithrix jacchus] >gi|397524023|ref|XP_003832013.1| PREDICTED: actin-like protein 6A [Pan paniscus] >gi|402860883|ref|XP_003894847.1| PREDICTED: actin-like protein 6A [Papio anubis] >gi|426342964|ref|XP_004038…	NP_004292.1 (+2)	ACTL6A	47 kDa		0.57			2			2
569	actin-related protein 2/3 complex subunit 4 isoform a [Homo sapiens] >gi|13386054|ref|NP_080828.1| actin-related protein 2/3 complex subunit 4 isoform 1 [Mus musculus] >gi|115495705|ref|NP_001069631.1| actin-related protein 2/3 complex subunit 4 [Bos taurus] >gi|281183358|ref|NP_001162526.1| actin-related protein 2/3 complex subunit 4 [Papio anubis] >gi|319020750|ref|NP_001100085.2| actin-related…	NP_005709.1	ARPC4	20 kDa		0.56	2					2
570	microsomal glutathione S-transferase 1 isoform a [Homo sapiens] >gi|22035634|ref|NP_665707.1| microsomal glutathione S-transferase 1 isoform a [Homo sapiens] >gi|22035636|ref|NP_665734.1| microsomal glutathione S-transferase 1 isoform a [Homo sapiens] >gi|22035638|ref|NP_665735.1| microsomal glutathione S-transferase 1 isoform a [Homo sapiens] >gi|386869519|ref|NP_001247440.1| microsomal glutathi…	NP_064696.1 (+3)	MGST1	18 kDa		0.039	2	2
571	triosephosphate isomerase isoform 1 [Homo sapiens] >gi|115392091|ref|NP_001065250.1| triosephosphate isomerase [Pan troglodytes] >gi|332249305|ref|XP_003273804.1| PREDICTED: triosephosphate isomerase-like isoform 2 [Nomascus leucogenys] >gi|332249307|ref|XP_003273805.1| PREDICTED: triosephosphate isomerase-like isoform 3 [Nomascus leucogenys] >gi|332249309|ref|XP_003273806.1| PREDICTED: triosepho…	NP_000356.1	TPI1	27 kDa		0.55			1			2
572	thymopoietin isoform beta [Homo sapiens] >gi|1174690|sp|P42167|LAP2B_HUMAN RecName: Full=Lamina-associated polypeptide 2, isoforms beta/gamma; AltName: Full=Thymopoietin, isoforms beta/gamma; Short=TP beta/gamma; AltName: Full=Thymopoietin-related peptide isoforms beta/gamma; Short=TPRP isoforms beta/gamma; Contains: RecName: Full=Thymopoietin; Short=TP; AltName: Full=Splenin; Contains: RecName: …	NP_001027454.1 (+1)	TMPO	51 kDa		0.54			2			1
573	14-3-3 protein epsilon [Homo sapiens] >gi|27806197|ref|NP_776916.1| 14-3-3 protein epsilon [Bos taurus] >gi|55741616|ref|NP_001006219.1| 14-3-3 protein epsilon [Gallus gallus] >gi|226874906|ref|NP_033562.3| 14-3-3 protein epsilon [Mus musculus] >gi|350539099|ref|NP_001233297.1| 14-3-3 protein epsilon [Pan troglodytes] >gi|73967156|ref|XP_854358.1| PREDICTED: 14-3-3 protein epsilon isoform 2 [Cani…	NP_006752.1	YWHAE	29 kDa	TRUE	0.039		3	3
574	39S ribosomal protein L39, mitochondrial isoform a [Homo sapiens] >gi|78394909|gb|AAI07720.1| Mitochondrial ribosomal protein L39 [Homo sapiens] >gi|119630384|gb|EAX09979.1| mitochondrial ribosomal protein L39, isoform CRA_a [Homo sapiens]	NP_059142.2 (+1)	MRPL39	39 kDa		0.56						3						1
575	mitochondrial ribosomal protein L38 [Homo sapiens]	gi|22165364	MRPL41	?		0.55			1			2
576	39S ribosomal protein L41, mitochondrial [Homo sapiens] >gi|114627762|ref|XP_001140291.1| PREDICTED: 39S ribosomal protein L41, mitochondrial isoform 1 [Pan troglodytes] >gi|297685870|ref|XP_002820495.1| PREDICTED: 39S ribosomal protein L41, mitochondrial [Pongo abelii] >gi|410043488|ref|XP_003951620.1| PREDICTED: 39S ribosomal protein L41, mitochondrial isoform 2 [Pan troglodytes] >gi|74750734|s…	NP_115866.1		15 kDa		0.55			1			2
577	hexokinase-2 [Homo sapiens] >gi|56405344|sp|P52789|HXK2_HUMAN RecName: Full=Hexokinase-2; AltName: Full=Hexokinase type II; Short=HK II; AltName: Full=Muscle form hexokinase >gi|4809269|gb|AAD30174.1|AF148513_1 hexokinase II [Homo sapiens] >gi|18088968|gb|AAH21116.1| Hexokinase 2 [Homo sapiens] >gi|39963174|gb|AAH64369.1| Hexokinase 2 [Homo sapiens] >gi|47777673|gb|AAT38114.1| hexokinase 2 [Homo …	NP_000180.2	HK2	102 kDa	TRUE	0.098	4		2
578	60S ribosomal protein L7-like 1 [Homo sapiens] >gi|52783289|sp|Q6DKI1|RL7L_HUMAN RecName: Full=60S ribosomal protein L7-like 1 >gi|49522668|gb|AAH73890.1| Ribosomal protein L7-like 1 [Homo sapiens] >gi|56417761|emb|CAI21486.1| ribosomal protein L7-like 1 [Homo sapiens] >gi|158257330|dbj|BAF84638.1| unnamed protein product [Homo sapiens] >gi|190690335|gb|ACE86942.1| ribosomal protein L7-like 1 pro…	NP_940888.2	RPL7L1	29 kDa		0.46		2				0
579	protein DEK isoform 1 [Homo sapiens] >gi|544150|sp|P35659|DEK_HUMAN RecName: Full=Protein DEK >gi|30503|emb|CAA45536.1| putative oncogene [Homo sapiens] >gi|23273866|gb|AAH35259.1| DEK oncogene [Homo sapiens] >gi|119575806|gb|EAW55402.1| DEK oncogene (DNA binding), isoform CRA_a [Homo sapiens] >gi|189069165|dbj|BAG35503.1| unnamed protein product [Homo sapiens]	NP_003463.1	DEK	43 kDa		0.56						3						1
580	splicing factor, arginine/serine-rich 2 [Homo sapiens]	gi|47271443	SRSF2	?		0.042					1	2
581	NADH dehydrogenase [ubiquinone] 1 alpha subcomplex subunit 4 [Homo sapiens] >gi|120952247|ref|NP_001073393.1| NADH dehydrogenase [ubiquinone] 1 alpha subcomplex subunit 4 [Pan troglodytes] >gi|397509251|ref|XP_003825042.1| PREDICTED: NADH dehydrogenase [ubiquinone] 1 alpha subcomplex subunit 4 [Pan paniscus] >gi|397509253|ref|XP_003825043.1| PREDICTED: NADH dehydrogenase [ubiquinone] 1 alpha subc…	NP_002480.1	NDUFA4	9 kDa		0.039	2	1
582	RNA-binding protein with serine-rich domain 1 [Homo sapiens] >gi|18379334|ref|NP_542161.1| RNA-binding protein with serine-rich domain 1 [Homo sapiens] >gi|121674790|ref|NP_001073596.1| RNA-binding protein with serine-rich domain 1 isoform 1 [Mus musculus] >gi|121674793|ref|NP_033096.2| RNA-binding protein with serine-rich domain 1 isoform 1 [Mus musculus] >gi|197099284|ref|NP_001127682.1| RNA-bi…	NP_006702.1 (+1)	RNPS1	34 kDa		0.53			1			3
583	splicing factor 3B subunit 1 isoform 1 [Homo sapiens] >gi|153791358|ref|NP_112456.2| splicing factor 3B subunit 1 [Mus musculus] >gi|189339231|ref|NP_445878.1| splicing factor 3b, subunit 1 [Rattus norvegicus] >gi|388454875|ref|NP_001252892.1| splicing factor 3B subunit 1 [Macaca mulatta] >gi|74005042|ref|XP_545578.2| PREDICTED: splicing factor 3B subunit 1 isoform 1 [Canis lupus familiaris] >gi|…	NP_036565.2	SF3B1	146 kDa		0.46												3			0
584	insulin-like growth factor 2 mRNA-binding protein 2 isoform b [Homo sapiens] >gi|4883681|gb|AAD31596.1|AF057352_1 hepatocellular carcinoma autoantigen [Homo sapiens] >gi|119598615|gb|EAW78209.1| insulin-like growth factor 2 mRNA binding protein 2, isoform CRA_a [Homo sapiens] >gi|410223072|gb|JAA08755.1| insulin-like growth factor 2 mRNA binding protein 2 [Pan troglodytes] >gi|410251294|gb|JAA136…	NP_001007226.1 (+1)	IGF2BP2	62 kDa	TRUE	0.52			1			4
585	L-lactate dehydrogenase B chain [Homo sapiens] >gi|291575128|ref|NP_001167568.1| L-lactate dehydrogenase B chain [Homo sapiens] >gi|307775433|ref|NP_001182738.1| lactate dehydrogenase B [Macaca mulatta] >gi|297691376|ref|XP_002823063.1| PREDICTED: L-lactate dehydrogenase B chain [Pongo abelii] >gi|332232894|ref|XP_003265637.1| PREDICTED: l-lactate dehydrogenase B chain [Nomascus leucogenys] >gi|3…	NP_002291.1	LDHB	37 kDa	TRUE	0.46			0			2						0
586	SUN domain-containing protein 1 isoform b [Homo sapiens]	NP_079430.3	SUN1	78 kDa		0.46		0										2				0
587	aldose reductase [Homo sapiens] >gi|113596|sp|P15121|ALDR_HUMAN RecName: Full=Aldose reductase; Short=AR; AltName: Full=Aldehyde reductase; AltName: Full=Aldo-keto reductase family 1 member B1 >gi|8569628|pdb|1EL3|A Chain A, Human Aldose Reductase Complexed With Idd384 Inhibitor >gi|20663833|pdb|1IEI|A Chain A, Crystal Structure Of Human Aldose Reductase Complexed With The Inhibitor Zenarestat. >…	NP_001619.1	AKR1B1	36 kDa		0.46			0			2
588	dynein light chain 1, cytoplasmic [Homo sapiens] >gi|16758016|ref|NP_445771.1| dynein light chain 1, cytoplasmic [Rattus norvegicus] >gi|56710336|ref|NP_001003901.1| dynein light chain 1, cytoplasmic [Bos taurus] >gi|83267866|ref|NP_001032583.1| dynein light chain 1, cytoplasmic [Homo sapiens] >gi|83267868|ref|NP_001032584.1| dynein light chain 1, cytoplasmic [Homo sapiens] >gi|126723159|ref|NP_0…	NP_003737.1 (+2)	DYNLL1	10 kDa		0.46		2										0
589	ruvB-like 2 [Homo sapiens] >gi|388454589|ref|NP_001253889.1| ruvB-like 2 [Macaca mulatta] >gi|114678319|ref|XP_001172052.1| PREDICTED: ruvB-like 2 isoform 4 [Pan troglodytes] >gi|397486449|ref|XP_003814340.1| PREDICTED: ruvB-like 2 [Pan paniscus] >gi|402906233|ref|XP_003915907.1| PREDICTED: ruvB-like 2 [Papio anubis] >gi|28201890|sp|Q9Y230|RUVB2_HUMAN RecName: Full=RuvB-like 2; AltName: Full=48 k…	NP_006657.1	RUVBL2	51 kDa		0.46						2						0
590	semaphorin-7A isoform 1 preproprotein [Homo sapiens] >gi|14548264|sp|O75326|SEM7A_HUMAN RecName: Full=Semaphorin-7A; AltName: Full=CDw108; AltName: Full=JMH blood group antigen; AltName: Full=John-Milton-Hargen human blood group Ag; AltName: Full=Semaphorin-K1; Short=Sema K1; AltName: Full=Semaphorin-L; Short=Sema L; AltName: CD_antigen=CD108; Flags: Precursor >gi|3523115|gb|AAC34261.1| semaphori…	NP_003603.1	SEMA7A	75 kDa		0.46	3	0
591	ATP-dependent RNA helicase DDX50 [Homo sapiens] >gi|297686803|ref|XP_002820928.1| PREDICTED: ATP-dependent RNA helicase DDX50 isoform 1 [Pongo abelii] >gi|55976580|sp|Q9BQ39|DDX50_HUMAN RecName: Full=ATP-dependent RNA helicase DDX50; AltName: Full=DEAD box protein 50; AltName: Full=Gu-beta; AltName: Full=Nucleolar protein Gu2 >gi|13540304|gb|AAK29402.1|AF334103_1 nucleolar protein GU2 [Homo sapie…	NP_076950.1	DDX50	83 kDa	TRUE	0.54						4						1
592	peptidyl-prolyl cis-trans isomerase F, mitochondrial precursor [Homo sapiens] >gi|231968|sp|P30405|PPIF_HUMAN RecName: Full=Peptidyl-prolyl cis-trans isomerase F, mitochondrial; Short=PPIase F; AltName: Full=Cyclophilin F; AltName: Full=Rotamase F; Flags: Precursor >gi|181274|gb|AAA58434.1| cyclophilin 3 protein [Homo sapiens] >gi|13477127|gb|AAH05020.1| Peptidylprolyl isomerase F [Homo sapiens] …	NP_005720.1	PPIF	22 kDa		0.46						0						1
593	serine/threonine-protein kinase TAO3 [Homo sapiens] >gi|78099183|sp|Q9H2K8|TAOK3_HUMAN RecName: Full=Serine/threonine-protein kinase TAO3; AltName: Full=Cutaneous T-cell lymphoma-associated antigen HD-CL-09; Short=CTCL-associated antigen HD-CL-09; AltName: Full=Dendritic cell-derived protein kinase; AltName: Full=JNK/SAPK-inhibitory kinase; AltName: Full=Jun kinase-inhibitory kinase; AltName: Ful…	NP_057365.3	TAOK3	105 kDa	TRUE	0.46						4
594	high mobility group protein B2 [Homo sapiens] >gi|83035095|ref|NP_001032705.1| high mobility group protein B2 [Bos taurus] >gi|194688133|ref|NP_001124160.1| high mobility group protein B2 [Homo sapiens] >gi|194688135|ref|NP_001124161.1| high mobility group protein B2 [Homo sapiens] >gi|332820789|ref|XP_517538.3| PREDICTED: high mobility group protein B2 isoform 2 [Pan troglodytes] >gi|332820791|r…	NP_002120.1	HMGB2	24 kDa	TRUE	0.46						4
595	zinc finger RNA-binding protein [Homo sapiens] >gi|162416228|sp|Q96KR1|ZFR_HUMAN RecName: Full=Zinc finger RNA-binding protein; Short=hZFR; AltName: Full=M-phase phosphoprotein homolog	NP_057191.2	ZFR	117 kDa		0.46		3
596	transitional endoplasmic reticulum ATPase [Homo sapiens] >gi|225543319|ref|NP_033529.3| transitional endoplasmic reticulum ATPase [Mus musculus] >gi|291383033|ref|XP_002708056.1| PREDICTED: valosin-containing protein [Oryctolagus cuniculus] >gi|297684123|ref|XP_002819702.1| PREDICTED: transitional endoplasmic reticulum ATPase [Pongo abelii] >gi|332831823|ref|XP_003312111.1| PREDICTED: transitiona…	NP_009057.1	VCP	89 kDa		0.46	2
597	transmembrane 9 superfamily member 3 [Homo sapiens]	gi|33859833	SNRPB2	?		0.46	2
598	U2 small nuclear ribonucleoprotein B'' [Homo sapiens] >gi|38149981|ref|NP_937863.1| U2 small nuclear ribonucleoprotein B'' [Homo sapiens] >gi|332238115|ref|XP_003268248.1| PREDICTED: u2 small nuclear ribonucleoprotein B''-like isoform 1 [Nomascus leucogenys] >gi|332238117|ref|XP_003268249.1| PREDICTED: u2 small nuclear ribonucleoprotein B''-like isoform 2 [Nomascus leucogenys] >gi|397478615|ref|X…	NP_003083.1 (+1)		25 kDa		0.54												2			1
599	ATP-dependent RNA helicase DDX24 [Homo sapiens] >gi|18202929|sp|Q9GZR7|DDX24_HUMAN RecName: Full=ATP-dependent RNA helicase DDX24; AltName: Full=DEAD box protein 24 >gi|9931361|gb|AAG02169.1|AF214731_1 ATP-dependent RNA helicase [Homo sapiens] >gi|10437623|dbj|BAB15079.1| unnamed protein product [Homo sapiens] >gi|12053271|emb|CAB66820.1| hypothetical protein [Homo sapiens] >gi|14250756|gb|AAH088…	NP_065147.1	DDX24	96 kDa		0.57		2			1
600	mitochondrial import inner membrane translocase subunit Tim23 [Homo sapiens] >gi|300244506|ref|NP_001177902.1| mitochondrial import inner membrane translocase subunit Tim23 [Macaca mulatta] >gi|114630395|ref|XP_001160552.1| PREDICTED: uncharacterized protein LOC450456 isoform 5 [Pan troglodytes] >gi|296220114|ref|XP_002756164.1| PREDICTED: mitochondrial import inner membrane translocase subunit T…	NP_006318.1 (+1)	TIMM23	22 kDa		0.55	2											1
601	leucine-rich repeat flightless-interacting protein 2 isoform 1 [Homo sapiens] >gi|74721508|sp|Q9Y608|LRRF2_HUMAN RecName: Full=Leucine-rich repeat flightless-interacting protein 2; Short=LRR FLII-interacting protein 2 >gi|5257201|gb|AAD41257.1|AF115509_1 LRR FLI-I interacting protein 2 [Homo sapiens] >gi|119584890|gb|EAW64486.1| leucine rich repeat (in FLII) interacting protein 2, isoform CRA_a […	NP_006300.1 (+1)	LRRFIP2	82 kDa		0.55			1			2
602	pentatricopeptide repeat-containing protein 1, mitochondrial [Homo sapiens] >gi|62287483|sp|O75127|PTCD1_HUMAN RecName: Full=Pentatricopeptide repeat-containing protein 1, mitochondrial >gi|51094628|gb|EAL23880.1| pentatricopeptide repeat domain 1 [Homo sapiens] >gi|73695334|gb|AAI03503.1| Pentatricopeptide repeat domain 1 [Homo sapiens] >gi|119597075|gb|EAW76669.1| pentatricopeptide repeat domai…	NP_056360.2	PTCD1	79 kDa		0.55			1			2
603	39S ribosomal protein L37, mitochondrial [Homo sapiens] >gi|152083350|sp|Q9BZE1|RM37_HUMAN RecName: Full=39S ribosomal protein L37, mitochondrial; Short=L37mt; Short=MRP-L37; AltName: Full=39S ribosomal protein L2, mitochondrial; Short=L2mt; Short=MRP-L2; Flags: Precursor >gi|12652597|gb|AAH00041.1| Mitochondrial ribosomal protein L37 [Homo sapiens] >gi|55667861|emb|CAH73897.1| mitochondrial ribo…	NP_057575.2	MRPL37	48 kDa		0.55			1			2
604	GATA zinc finger domain containing 2A [Homo sapiens]	gi|19923502	WDR75	?		0.52			1									2
605	Golgi autoantigen, golgin subfamily a, 2 [Homo sapiens]	gi|19923757		?		0.55			1			2
606	Niemann-Pick disease, type C1 precursor [Homo sapiens]	gi|4557803		?		0.098	2		1
607	DnaJ (Hsp40) homolog, subfamily C, member 11 [Homo sapiens]	gi|8922629		?		0.098	2		1
608	WD repeat-containing protein 75 [Homo sapiens] >gi|73622083|sp|Q8IWA0|WDR75_HUMAN RecName: Full=WD repeat-containing protein 75 >gi|26251828|gb|AAH40567.1| WD repeat domain 75 [Homo sapiens] >gi|51476591|emb|CAH18278.1| hypothetical protein [Homo sapiens] >gi|62702154|gb|AAX93081.1| unknown [Homo sapiens] >gi|119631308|gb|EAX10903.1| WD repeat domain 75, isoform CRA_a [Homo sapiens]	NP_115544.1		95 kDa		0.51		2				1
609	nucleolar protein 7 [Homo sapiens] >gi|332822970|ref|XP_518245.3| PREDICTED: nucleolar protein 7 [Pan troglodytes] >gi|397505303|ref|XP_003823208.1| PREDICTED: nucleolar protein 7 [Pan paniscus] >gi|71152014|sp|Q9UMY1|NOL7_HUMAN RecName: Full=Nucleolar protein 7; AltName: Full=Nucleolar protein of 27 kDa >gi|13559883|gb|AAD49745.2|AF172066_1 27 kDa nucleolar protein [Homo sapiens] >gi|22761303|db…	NP_057251.2	NOL7	29 kDa		0.51		2				1
610	cirhin [Homo sapiens]	gi|14249536	DLD	?		0.55			1			2
611	dihydrolipoyl dehydrogenase, mitochondrial precursor [Homo sapiens] >gi|269849557|sp|P09622|DLDH_HUMAN RecName: Full=Dihydrolipoyl dehydrogenase, mitochondrial; AltName: Full=Dihydrolipoamide dehydrogenase; AltName: Full=Glycine cleavage system L protein; Flags: Precursor >gi|17391426|gb|AAH18648.1| Dihydrolipoamide dehydrogenase [Homo sapiens] >gi|17391514|gb|AAH18696.1| Dihydrolipoamide dehydro…	NP_000099.2		54 kDa		0.46												2				0
612	28S ribosomal protein S24, mitochondrial precursor [Homo sapiens] >gi|74731578|sp|Q96EL2|RT24_HUMAN RecName: Full=28S ribosomal protein S24, mitochondrial; Short=MRP-S24; Short=S24mt; AltName: Full=bMRP-47; Short=bMRP47; Flags: Precursor >gi|15082512|gb|AAH12167.1| Mitochondrial ribosomal protein S24 [Homo sapiens] >gi|33392778|gb|AAH54865.1| Mitochondrial ribosomal protein S24 [Homo sapiens] >gi…	NP_114403.1	MRPS24	19 kDa		0.46			0			2
613	ATP synthase subunit epsilon, mitochondrial [Homo sapiens] >gi|3023354|sp|P56381|ATP5E_HUMAN RecName: Full=ATP synthase subunit epsilon, mitochondrial; Short=ATPase subunit epsilon >gi|4689138|gb|AAD27778.1|AF077045_1 ATP synthase epsilon chain [Homo sapiens] >gi|8117712|gb|AAF72736.1|AF052955_1 F1-ATPase epsilon-subunit [Homo sapiens] >gi|10241508|emb|CAC09372.1| ATP synthase, H+ transporting, m…	NP_008817.1 (+1)	ATP5F1E	6 kDa		0.46			0			2
614	protein disulfide-isomerase A6 precursor [Homo sapiens] >gi|2501205|sp|Q15084|PDIA6_HUMAN RecName: Full=Protein disulfide-isomerase A6; AltName: Full=Endoplasmic reticulum protein 5; Short=ER protein 5; Short=ERp5; AltName: Full=Protein disulfide isomerase P5; AltName: Full=Thioredoxin domain-containing protein 7; Flags: Precursor >gi|1136743|dbj|BAA08450.1| human P5 [Homo sapiens] >gi|12654931|g…	NP_005733.1	PDIA6	48 kDa		0.46	2
615	glutamate dehydrogenase 1, mitochondrial precursor [Homo sapiens] >gi|118541|sp|P00367|DHE3_HUMAN RecName: Full=Glutamate dehydrogenase 1, mitochondrial; Short=GDH 1; Flags: Precursor >gi|31707|emb|CAA30521.1| GDH [Homo sapiens] >gi|31799|emb|CAA30598.1| glutamate dehydrogenase [Homo sapiens] >gi|183054|gb|AAA52523.1| glutamate dehydrogenase precursor [Homo sapiens] >gi|183058|gb|AAA52525.1| glut…	NP_005262.1 (+1)	GLUD1	61 kDa		0.46						3
616	structural maintenance of chromosomes flexible hinge domain-containing protein 1 [Homo sapiens] >gi|187611512|sp|A6NHR9|SMHD1_HUMAN RecName: Full=Structural maintenance of chromosomes flexible hinge domain-containing protein 1	NP_056110.2	SMCHD1	226 kDa		0.46						3
617	procollagen-lysine,2-oxoglutarate 5-dioxygenase 1 precursor [Homo sapiens] >gi|78099790|sp|Q02809|PLOD1_HUMAN RecName: Full=Procollagen-lysine,2-oxoglutarate 5-dioxygenase 1; AltName: Full=Lysyl hydroxylase 1; Short=LH1; Flags: Precursor >gi|20149013|gb|AAM12752.1| lysyl hydroxylase [Homo sapiens] >gi|119592130|gb|EAW71724.1| procollagen-lysine 1, 2-oxoglutarate 5-dioxygenase 1, isoform CRA_a [Ho…	NP_000293.2	PLOD1	84 kDa		0.46	3
618	lon protease homolog, mitochondrial [Homo sapiens] >gi|12644239|sp|P36776|LONM_HUMAN RecName: Full=Lon protease homolog, mitochondrial; AltName: Full=LONHs; AltName: Full=Lon protease-like protein; Short=LONP; AltName: Full=Mitochondrial ATP-dependent protease Lon; AltName: Full=Serine protease 15; Flags: Precursor >gi|4580549|gb|AAD24414.1|AF059309_1 LON protease [Homo sapiens] >gi|12652953|gb|A…	NP_004784.2	LONP1	106 kDa		0.46						3
619	nuclear respiratory factor 1 [Homo sapiens] >gi|93141039|ref|NP_001035199.1| nuclear respiratory factor 1 [Homo sapiens] >gi|114615911|ref|XP_001155756.1| PREDICTED: nuclear respiratory factor 1 isoform 3 [Pan troglodytes] >gi|332224427|ref|XP_003261368.1| PREDICTED: nuclear respiratory factor 1 isoform 2 [Nomascus leucogenys] >gi|332224429|ref|XP_003261369.1| PREDICTED: nuclear respiratory facto…	NP_005002.3 (+1)	NRF1	54 kDa		0.46						3
620	very long-chain specific acyl-CoA dehydrogenase, mitochondrial isoform 1 precursor [Homo sapiens] >gi|1703068|sp|P49748|ACADV_HUMAN RecName: Full=Very long-chain specific acyl-CoA dehydrogenase, mitochondrial; Short=VLCAD; Flags: Precursor >gi|790447|emb|CAA60253.1| very-long-chain acyl-CoA dehydrogenase [Homo sapiens] >gi|1008852|gb|AAA79002.1| long chain acyl-CoA dehydrogenase [Homo sapiens] >g…	NP_000009.1 (+1)	ACADVL	70 kDa		0.46						2
621	deoxynucleotidyltransferase terminal-interacting protein 2 [Homo sapiens] >gi|166987398|sp|Q5QJE6|TDIF2_HUMAN RecName: Full=Deoxynucleotidyltransferase terminal-interacting protein 2; AltName: Full=Estrogen receptor-binding protein; AltName: Full=LPTS-interacting protein 2; Short=LPTS-RP2; AltName: Full=Terminal deoxynucleotidyltransferase-interacting factor 2; Short=TdIF2; Short=TdT-interacting …	NP_055412.2	DNTTIP2	84 kDa		0.46		2
622	phostensin [Homo sapiens] >gi|199559805|ref|NP_001128342.1| phostensin [Homo sapiens] >gi|68052323|sp|Q6NYC8|PPR18_HUMAN RecName: Full=Phostensin; AltName: Full=Protein phosphatase 1 F-actin cytoskeleton-targeting subunit; AltName: Full=Protein phosphatase 1 regulatory subunit 18 >gi|44890242|gb|AAH66644.1| KIAA1949 [Homo sapiens] >gi|57997518|emb|CAI46080.1| hypothetical protein [Homo sapiens] >…	NP_597728.1	PPP1R18	68 kDa		0.46			2
623	nucleolar protein 6 alpha isoform [Homo sapiens] >gi|62900709|sp|Q9H6R4|NOL6_HUMAN RecName: Full=Nucleolar protein 6; AltName: Full=Nucleolar RNA-associated protein; Short=Nrap >gi|18539465|gb|AAL74403.1|AF361079_1 nucleolar RNA-associated protein alpha [Homo sapiens] >gi|119578898|gb|EAW58494.1| nucleolar protein family 6 (RNA-associated), isoform CRA_a [Homo sapiens]	NP_075068.2	NOL6	128 kDa		0.46		2
624	protein TFG isoform 1 [Homo sapiens] >gi|56090139|ref|NP_001007566.1| protein TFG isoform 1 [Homo sapiens] >gi|306774087|ref|NP_001182407.1| protein TFG isoform 1 [Homo sapiens] >gi|114588201|ref|XP_516626.2| PREDICTED: protein TFG isoform 10 [Pan troglodytes] >gi|114588215|ref|XP_001145321.1| PREDICTED: protein TFG isoform 7 [Pan troglodytes] >gi|397502654|ref|XP_003821965.1| PREDICTED: protein …	NP_006061.2 (+1)	TFG	43 kDa		0.46					2
625	nck-associated protein 1 isoform 1 [Homo sapiens] >gi|388452786|ref|NP_001253448.1| nck-associated protein 1 [Macaca mulatta] >gi|297668986|ref|XP_002812697.1| PREDICTED: nck-associated protein 1 isoform 2 [Pongo abelii] >gi|332209525|ref|XP_003253865.1| PREDICTED: nck-associated protein 1 isoform 1 [Nomascus leucogenys] >gi|332814914|ref|XP_003309404.1| PREDICTED: nck-associated protein 1 isofor…	NP_038464.1 (+1)	NCKAP1	129 kDa		0.46						2
626	39S ribosomal protein L47, mitochondrial isoform a [Homo sapiens] >gi|212276461|sp|Q9HD33|RM47_HUMAN RecName: Full=39S ribosomal protein L47, mitochondrial; Short=L47mt; Short=MRP-L47; AltName: Full=Nasopharyngeal carcinoma metastasis-related protein 1; Flags: Precursor >gi|119598800|gb|EAW78394.1| mitochondrial ribosomal protein L47, isoform CRA_a [Homo sapiens]	NP_065142.2	MRPL47	29 kDa		0.46						2
627	ATP-binding cassette sub-family F member 1 isoform a [Homo sapiens] >gi|56417894|sp|Q8NE71|ABCF1_HUMAN RecName: Full=ATP-binding cassette sub-family F member 1; AltName: Full=ATP-binding cassette 50; AltName: Full=TNF-alpha-stimulated ABC protein >gi|133777313|gb|AAI12924.1| ATP-binding cassette, sub-family F (GCN20), member 1 [Homo sapiens]	NP_001020262.1 (+1)	ABCF1	96 kDa		0.46						2
628	cytoplasmic FMR1-interacting protein 1 isoform b [Homo sapiens]	NP_001028200.1 (+4)	CYFIP1	94 kDa		0.46						2
629	kinesin-like protein KIF2A isoform 2 [Homo sapiens] >gi|148342468|gb|ABQ59026.1| KIF2A protein [Homo sapiens] >gi|190692093|gb|ACE87821.1| kinesin heavy chain member 2A protein [synthetic construct] >gi|254071241|gb|ACT64380.1| kinesin heavy chain member 2A protein [synthetic construct]	NP_001091981.1 (+1)	KIF2A	84 kDa		0.46						2
630	synaptosomal-associated protein 23 isoform SNAP23A [Homo sapiens] >gi|114656552|ref|XP_001154600.1| PREDICTED: synaptosomal-associated protein 23 isoform 4 [Pan troglodytes] >gi|397467918|ref|XP_003805647.1| PREDICTED: synaptosomal-associated protein 23 isoform 1 [Pan paniscus] >gi|6685971|sp|O00161|SNP23_HUMAN RecName: Full=Synaptosomal-associated protein 23; Short=SNAP-23; AltName: Full=Vesicle…	NP_003816.2 (+1)	SNAP23	23 kDa		0.46	2
631	NADH-ubiquinone oxidoreductase 75 kDa subunit, mitochondrial isoform 1 [Homo sapiens] >gi|92090799|sp|P28331|NDUS1_HUMAN RecName: Full=NADH-ubiquinone oxidoreductase 75 kDa subunit, mitochondrial; AltName: Full=Complex I-75kD; Short=CI-75kD; Flags: Precursor >gi|18490405|gb|AAH22368.1| NADH dehydrogenase (ubiquinone) Fe-S protein 1, 75kDa (NADH-coenzyme Q reductase) [Homo sapiens] >gi|62822513|gb…	NP_004997.4	NDUFS1	79 kDa		0.46						2
632	valine--tRNA ligase [Homo sapiens] >gi|12644177|sp|P26640|SYVC_HUMAN RecName: Full=Valine--tRNA ligase; AltName: Full=Protein G7a; AltName: Full=Valyl-tRNA synthetase; Short=ValRS >gi|4529896|gb|AAD21819.1| G7A [Homo sapiens] >gi|15277250|dbj|BAB63303.1| valyl tRNA synthetase [Homo sapiens] >gi|119623928|gb|EAX03523.1| valyl-tRNA synthetase, isoform CRA_a [Homo sapiens] >gi|119623929|gb|EAX03524.…	NP_006286.1	VARS	140 kDa		0.46			2
633	39S ribosomal protein L4, mitochondrial isoform a [Homo sapiens] >gi|22547138|ref|NP_666499.1| 39S ribosomal protein L4, mitochondrial isoform a [Homo sapiens] >gi|74733471|sp|Q9BYD3|RM04_HUMAN RecName: Full=39S ribosomal protein L4, mitochondrial; Short=L4mt; Short=MRP-L4 >gi|13559361|dbj|BAB40840.1| mitochondrial ribosomal protein L4 (L4mt) [Homo sapiens] >gi|14602670|gb|AAH09858.1| Mitochondri…	NP_057040.2 (+2)	MRPL4	35 kDa		0.46						2
634	sulfide:quinone oxidoreductase, mitochondrial [Homo sapiens] >gi|403420580|ref|NP_001258142.1| sulfide:quinone oxidoreductase, mitochondrial [Homo sapiens] >gi|27151704|sp|Q9Y6N5|SQRD_HUMAN RecName: Full=Sulfide:quinone oxidoreductase, mitochondrial; Flags: Precursor >gi|5256830|gb|AAD41160.1|AF042284_1 unknown [Homo sapiens] >gi|16877130|gb|AAH16836.1| Sulfide quinone reductase-like (yeast) [Hom…	NP_067022.1	SQOR	50 kDa		0.46	2
635	39S ribosomal protein L43, mitochondrial isoform a [Homo sapiens] >gi|114632384|ref|XP_001169070.1| PREDICTED: 39S ribosomal protein L43, mitochondrial isoform 3 [Pan troglodytes] >gi|426365918|ref|XP_004050013.1| PREDICTED: 39S ribosomal protein L43, mitochondrial isoform 1 [Gorilla gorilla gorilla] >gi|28575022|gb|AAH15905.1| Mitochondrial ribosomal protein L43 [Homo sapiens] >gi|119570180|gb|E…	NP_115488.2 (+3)	MRPL43	18 kDa		0.46						2
636	GTP-binding protein 10 isoform 2 [Homo sapiens] >gi|162416050|sp|A4D1E9|GTPBA_HUMAN RecName: Full=GTP-binding protein 10; AltName: Full=Protein obg homolog 2; Short=ObgH2 >gi|51094919|gb|EAL24164.1| hypothetical protein BC004923 [Homo sapiens] >gi|119597288|gb|EAW76882.1| hypothetical protein, isoform CRA_e [Homo sapiens]	NP_149098.2	GTPBP10	43 kDa		0.46						2
637	protein S100-A16 [Homo sapiens] >gi|20178113|sp|Q96FQ6|S10AG_HUMAN RecName: Full=Protein S100-A16; AltName: Full=Aging-associated gene 13 protein; AltName: Full=Protein S100-F; AltName: Full=S100 calcium-binding protein A16 >gi|14714785|gb|AAH10541.1| S100 calcium binding protein A16 [Homo sapiens] >gi|17512242|gb|AAH19099.1| S100 calcium binding protein A16 [Homo sapiens] >gi|37665088|emb|CAE518…	NP_525127.1	S100A16	12 kDa		0.46	2
638	tRNA pseudouridine synthase-like 1 [Homo sapiens] >gi|52783232|sp|Q8N0Z8|PUSL1_HUMAN RecName: Full=tRNA pseudouridine synthase-like 1; AltName: Full=tRNA pseudouridylate synthase-like 1; AltName: Full=tRNA-uridine isomerase-like 1 >gi|21706547|gb|AAH34304.1| Pseudouridylate synthase-like 1 [Homo sapiens] >gi|22761287|dbj|BAC11527.1| unnamed protein product [Homo sapiens] >gi|119576649|gb|EAW56245…	NP_699170.1	PUSL1	33 kDa		0.46						2
639	aldo-keto reductase family 1 member C1 [Homo sapiens] >gi|416877|sp|Q04828|AK1C1_HUMAN RecName: Full=Aldo-keto reductase family 1 member C1; AltName: Full=20-alpha-hydroxysteroid dehydrogenase; Short=20-alpha-HSD; AltName: Full=Chlordecone reductase homolog HAKRC; AltName: Full=Dihydrodiol dehydrogenase 1/2; Short=DD1/DD2; AltName: Full=High-affinity hepatic bile acid-binding protein; Short=HBAB;…	NP_001344.2 (+3)	AKR1C1	37 kDa		0.46						2
640	DNA-directed RNA polymerase I subunit RPA49 [Homo sapiens] >gi|10435392|dbj|BAB14579.1| unnamed protein product [Homo sapiens] >gi|10436294|dbj|BAB14791.1| unnamed protein product [Homo sapiens] >gi|12654979|gb|AAH01337.1| Polymerase (RNA) I polypeptide E, 53kDa [Homo sapiens] >gi|48146743|emb|CAG33594.1| PAF53 [Homo sapiens] >gi|119578684|gb|EAW58280.1| polymerase (RNA) I polypeptide E, 53kDa, i…	NP_071935.1	POLR1E	47 kDa		0.46						2
641	cystatin-B [Homo sapiens] >gi|297708057|ref|XP_002830797.1| PREDICTED: cystatin-B [Pongo abelii] >gi|1706278|sp|P04080|CYTB_HUMAN RecName: Full=Cystatin-B; AltName: Full=CPI-B; AltName: Full=Liver thiol proteinase inhibitor; AltName: Full=Stefin-B >gi|45476793|sp|P60575|CYTB_PANPA RecName: Full=Cystatin-B; AltName: Full=Stefin-B >gi|45476794|sp|P60576|CYTB_PONPY RecName: Full=Cystatin-B; AltName:…	NP_000091.1	CSTB	11 kDa		0.46						2
642	peptidyl-prolyl cis-trans isomerase G [Homo sapiens] >gi|229462749|sp|Q13427|PPIG_HUMAN RecName: Full=Peptidyl-prolyl cis-trans isomerase G; Short=PPIase G; Short=Peptidyl-prolyl isomerase G; AltName: Full=CASP10; AltName: Full=Clk-associating RS-cyclophilin; Short=CARS-Cyp; Short=CARS-cyclophilin; Short=SR-cyclophilin; Short=SR-cyp; Short=SRcyp; AltName: Full=Cyclophilin G; AltName: Full=Rotamas…	NP_004783.2	PPIG	89 kDa		0.46						2
643	hippocalcin-like protein 1 [Homo sapiens] >gi|19913443|ref|NP_602293.1| hippocalcin-like protein 1 [Homo sapiens] >gi|385298701|ref|NP_001245286.1| hippocalcin-like protein 1 [Homo sapiens] >gi|385298703|ref|NP_001245287.1| hippocalcin-like protein 1 [Homo sapiens] >gi|385298707|ref|NP_001245288.1| hippocalcin-like protein 1 [Homo sapiens] >gi|20455519|sp|P37235|HPCL1_HUMAN RecName: Full=Hippocal…	NP_002140.2 (+10)	HPCAL1	22 kDa		0.46	2
644	ras-related protein Rab-27A [Homo sapiens] >gi|34485706|ref|NP_899057.1| ras-related protein Rab-27A [Homo sapiens] >gi|34485709|ref|NP_899058.1| ras-related protein Rab-27A [Homo sapiens] >gi|34485711|ref|NP_899059.1| ras-related protein Rab-27A [Homo sapiens] >gi|116242744|sp|P51159|RB27A_HUMAN RecName: Full=Ras-related protein Rab-27A; Short=Rab-27; AltName: Full=GTP-binding protein Ram >gi|17…	NP_004571.2 (+3)	RAB27A	25 kDa		0.46																2
645	39S ribosomal protein L2, mitochondrial [Homo sapiens] >gi|118573672|sp|Q5T653|RM02_HUMAN RecName: Full=39S ribosomal protein L2, mitochondrial; Short=L2mt; Short=MRP-L2; Flags: Precursor >gi|18044214|gb|AAH20212.1| Mitochondrial ribosomal protein L2 [Homo sapiens] >gi|52632398|gb|AAH13685.1| Mitochondrial ribosomal protein L2 [Homo sapiens] >gi|189067471|dbj|BAG37453.1| unnamed protein product […	NP_057034.2	MRPL2	33 kDa		0.46						2
646	ras-related protein Ral-A precursor [Homo sapiens] >gi|388454675|ref|NP_001253385.1| ras-related protein Ral-A [Macaca mulatta] >gi|114613072|ref|XP_001140368.1| PREDICTED: ras-related protein Ral-A [Pan troglodytes] >gi|297680604|ref|XP_002818076.1| PREDICTED: ras-related protein Ral-A [Pongo abelii] >gi|332239658|ref|XP_003269017.1| PREDICTED: ras-related protein Ral-A-like [Nomascus leucogenys…	NP_005393.2	RALA	24 kDa		0.46	2
647	collagen alpha-2(I) chain precursor [Homo sapiens] >gi|296439507|sp|P08123|CO1A2_HUMAN RecName: Full=Collagen alpha-2(I) chain; AltName: Full=Alpha-2 type I collagen; Flags: Precursor	NP_000080.2	COL1A2	129 kDa		0.46								2
END OF FILE
